# Supplementary material for: Modulation of hepatic PPAR expression during Ft LVS LPS-induced protection from Francisella tularensis LVS infection
Source: BMC Infect Dis. 2010 Jan 18;10:10. doi: 10.1186/1471-2334-10-10 (PMC2826305; doi:10.1186/1471-2334-10-10)
Supplement: Additional file 1 — Genes showing significant modulation after 48 hours of infection. All the significantly modulated genes in any of the pair wise comparison of interest (contrasts) are listed. There are seven contrasts: LPS_d0_Vs_Sal_d0, LPS_d1_Vs_Sal_d1 LPS_d2_Vs_Sal_d2 Sal_d1_Vs_Sal_d0, Sal_d2_Vs_Sal_d0, LPS_d1_Vs_LPS_d0 LPS_d2_Vs_LPS_d0. For each, fold change and p-values are provided. Additionally, selection columns include 1 for significant differential expression and 0 for no significant differential expression. [file 1471-2334-10-10-S1.XLS]

## Sheet: FoldChanges
Contrast Name		LPS_d0_Vs_Sal_d0	LPS_d1_Vs_Sal_d1	LPS_d2_Vs_Sal_d2	Sal_d1_Vs_Sal_d0	Sal_d2_Vs_Sal_d0	LPS_d1_Vs_LPS_d0	LPS_d2_Vs_LPS_d0	LPS_d0_Vs_Sal_d0	LPS_d1_Vs_Sal_d1	LPS_d2_Vs_Sal_d2	Sal_d1_Vs_Sal_d0	Sal_d2_Vs_Sal_d0	LPS_d1_Vs_LPS_d0	LPS_d2_Vs_LPS_d0	LPS_d0_Vs_Sal_d0	LPS_d1_Vs_Sal_d1	LPS_d2_Vs_Sal_d2	Sal_d1_Vs_Sal_d0	Sal_d2_Vs_Sal_d0	LPS_d1_Vs_LPS_d0	LPS_d2_Vs_LPS_d0
		Selections							Fold change							Adjusted P-value (FDR)							Mouse430_2 annotation
		0	1	1368	34	3515	0	1494	LPS vs Saline			Inf vs control		Inf vs con (LPS)		LPS vs Saline			Inf vs control		Inf vs con (LPS)
Probe set ID	any_difference	Uninfected (control)	24 hr PI	48 hr PI	24 hr PI	48 hr PI	24 hr PI	48 hr PI	Uninfected (control)	24 hr PI	48 hr PI	24 hr PI	48 hr PI	24 hr PI	48 hr PI	Uninfected (control)	24 hr PI	48 hr PI	24 hr PI	48 hr PI	24 hr PI	48 hr PI	Gene Symbol	Gene Title
1415670_at	1	0	0	1	0	1	0	0	-1.19	1.46	-2.06	-1.44	2.35	1.2	1.35	1	0.919199	0.021705	0.506357	0.003566	1	0.368243	Copg	coatomer protein complex, subunit gamma
1415671_at	0	0	0	0	0	0	0	0	1.04	1.2	-1.07	-1.25	1.12	-1.08	1.01	1	0.919199	0.757404	0.457077	0.436881	1	1	Atp6v0d1	ATPase, H+ transporting, lysosomal V0 subunit D1
1415672_at	0	0	0	0	0	0	0	0	1.07	-1.03	1.22	1.02	-1.15	-1.08	-1.01	1	1	0.063212	0.979988	0.13442	1	0.980365	Golga7	golgi autoantigen, golgin subfamily a, 7
1415673_at	0	0	0	0	0	0	0	0	-1.2	1	-1.05	-1.12	1.18	1.07	1.36	1	1	0.932363	0.874162	0.526477	1	0.309817	Psph	phosphoserine phosphatase
1415674_a_at	0	0	0	0	0	0	0	0	1.14	1.2	1.23	-1.14	-1.08	-1.09	-1.01	1	0.919199	0.270021	0.699323	0.66431	1	0.998897	Trappc4	trafficking protein particle complex 4
1415675_at	0	0	0	0	0	0	0	0	1.04	1.19	-1.05	-1.14	1.4	1	1.28	1	0.919199	0.724462	0.521338	0.003051	1	0.043474	Dpm2	dolichol-phosphate (beta-D) mannosyltransferase 2
1415676_a_at	0	0	0	0	0	0	0	0	-1.05	1.23	-1.25	-1.35	1.66	-1.04	1.4	1	0.919199	0.305979	0.447343	0.008179	1	0.11243	Psmb5	proteasome (prosome, macropain) subunit, beta type 5
1415677_at	0	0	0	0	0	0	0	0	1.08	1.2	1.47	-1.09	-1.69	1.02	-1.24	1	0.919199	0.11648	0.903405	0.018762	1	0.438029	Dhrs1	dehydrogenase/reductase (SDR family) member 1
1415678_at	1	0	0	0	0	1	0	0	1.02	-1.06	1.29	-1.1	-2.05	-1.18	-1.62	1	0.970656	0.061673	0.737782	1.5e-05	1	0.001534	Ppm1a	protein phosphatase 1A, magnesium dependent, alpha isoform
1415679_at	0	0	0	0	0	0	0	0	1.07	1.14	1.18	-1.23	1.04	-1.15	1.15	1	0.919199	0.198403	0.409295	0.799338	1	0.32204	Psenen	presenilin enhancer 2 homolog (C. elegans)
1415680_at	0	0	0	0	0	0	0	0	1.1	1.04	-1.42	1.09	1.41	1.04	-1.11	1	1	0.03747	0.815694	0.022274	1	0.622614	Anapc1	anaphase promoting complex subunit 1
1415681_at	0	0	0	0	0	0	0	0	1.15	1.22	-1.04	-1.42	1.06	-1.33	-1.12	1	0.919199	0.960619	0.476818	0.863802	1	0.750245	Mrpl43	mitochondrial ribosomal protein L43
1415682_at	0	0	0	0	0	0	0	0	1.01	-1.13	-1.31	1.04	-1.06	-1.1	-1.41	1	0.919199	0.035463	0.912401	0.647514	1	0.010218	Xpo7	exportin 7
1415683_at	0	0	0	0	0	0	0	0	1.05	1.14	-1.34	-1.04	1.83	1.05	1.3	1	0.919199	0.066712	0.945206	0.000357	1	0.11331	Nmt1	N-myristoyltransferase 1
1415684_at	0	0	0	0	0	0	0	0	-1.03	1.05	1.26	1.08	-1.37	1.17	-1.06	1	0.970656	0.047283	0.743244	0.004103	1	0.729177	Atg5	autophagy-related 5 (yeast)
1415685_at	0	0	0	0	0	0	0	0	1.03	1.08	-1	-1.03	-1.34	1.02	-1.39	1	1	1	1	0.17676	1	0.204167	Mtif2	mitochondrial translational initiation factor 2
1415686_at	0	0	0	0	0	0	0	0	1.05	1.05	1.09	-1.03	-1.23	-1.02	-1.18	1	0.986535	0.593073	0.974274	0.094061	1	0.268393	Rab14	RAB14, member RAS oncogene family
1415687_a_at	0	0	0	0	0	0	0	0	1.01	1.05	-1.05	-1.17	1.6	-1.12	1.51	1	1	0.863534	0.648743	0.006156	1	0.030147	Psap	prosaposin
1415688_at	0	0	0	0	0	0	0	0	1.31	1.06	1.37	-1	-1.22	-1.24	-1.17	1	0.980284	0.043712	1	0.144594	1	0.360317	Ube2g1	ubiquitin-conjugating enzyme E2G 1 (UBC7 homolog, C. elegans)
1415689_s_at	0	0	0	0	0	0	0	0	1.11	1.02	-1.71	1.16	1.56	1.06	-1.22	1	1	0.014484	0.716047	0.019922	1	0.389585	Zkscan3	zinc finger with KRAB and SCAN domains 3
1415690_at	0	0	0	0	0	0	0	0	1.04	1.31	1.24	-1.22	1.22	1.03	1.47	1	0.919199	0.465999	0.702517	0.428134	1	0.18061	Mrpl27	mitochondrial ribosomal protein L27
1415691_at	0	0	0	0	0	0	0	0	1.08	1.13	-1.01	-1.14	-1.11	-1.09	-1.21	1	0.919199	0.990561	0.616485	0.45873	1	0.220971	Dlg1	discs, large homolog 1 (Drosophila)
1415692_s_at	0	0	0	0	0	0	0	0	1.12	1.01	-1.38	-1.07	1.74	-1.19	1.13	1	1	0.021665	0.815516	0.00016	1	0.414385	Canx	calnexin
1415693_at	0	0	0	0	0	0	0	0	-1.02	1.12	-1.4	-1.23	1.5	-1.08	1.09	1	0.935829	0.072782	0.541387	0.018033	1	0.730022	Derl1	Der1-like domain family, member 1
1415694_at	1	0	0	0	1	1	0	1	1	-1.5	-1.37	2.18	20.38	1.45	14.86	1	0.919199	0.146651	0.041958	0	0.924143	0	Wars	tryptophanyl-tRNA synthetase
1415695_at	0	0	0	0	0	0	0	0	1.07	1.11	1.1	-1.05	1.85	-1.02	1.9	1	0.919199	0.480114	0.864429	2.1e-05	1	4e-05	Psma1	proteasome (prosome, macropain) subunit, alpha type 1
1415696_at	0	0	0	0	0	0	0	0	-1.03	1.02	-1.13	-1.14	1.17	-1.09	1.07	1	1	0.240255	0.486715	0.07453	1	0.575459	Sar1a	SAR1 gene homolog A (S. cerevisiae)
1415697_at	1	0	0	0	0	1	0	1	-1.09	-1.2	-1.2	1.39	2.33	1.26	2.11	1	0.919199	0.200727	0.248889	5e-06	0.938725	4.9e-05	G3bp2	GTPase activating protein (SH3 domain) binding protein 2
1415698_at	1	0	0	1	0	1	0	0	1.02	1.03	-2.7	-1.03	3.59	-1.02	1.3	1	1	1.7e-05	0.973284	0	1	0.085479	Golm1	golgi membrane protein 1
1415699_a_at	0	0	0	0	0	0	0	0	1	1.3	1.04	-1.33	-1.25	-1.02	-1.21	1	0.919199	0.934402	0.47684	0.249915	1	0.437223	Gps1	G protein pathway suppressor 1
1415700_a_at	0	0	0	0	0	0	0	0	-1.12	1.26	-1.33	-1.29	1.61	1.09	1.36	1	0.919199	0.032427	0.333114	0.000415	1	0.023283	Ssr3	signal sequence receptor, gamma
1415701_x_at	0	0	0	0	0	0	0	0	-1.02	1.18	-1.05	-1.32	1.21	-1.09	1.17	1	0.919199	0.860464	0.446458	0.259625	1	0.470105	Rpl23	ribosomal protein L23
1415702_a_at	0	0	0	0	0	0	0	0	-1.08	-1.09	-1.27	-1.14	1.05	-1.15	-1.12	1	0.935822	0.076675	0.587871	0.740873	1	0.461435	Ctbp1	C-terminal binding protein 1
1415703_at	0	0	0	0	0	0	0	0	-1.16	1.14	-1.61	-1.2	-1.13	1.1	-1.57	1	0.964231	0.075869	0.741293	0.663187	1	0.101817	Huwe1	HECT, UBA and WWE domain containing 1
1415704_a_at	0	0	0	0	0	0	0	0	1.13	1.19	-1.11	-1.19	-1.01	-1.14	-1.28	1	0.920545	0.730652	0.702238	0.982355	1	0.350053	Cdv3	carnitine deficiency-associated gene expressed in ventricle 3
1415705_at	0	0	0	0	0	0	0	0	1.16	1.08	1.47	-1.11	-1.51	-1.19	-1.19	1	0.956711	0.013721	0.707404	0.003657	1	0.263288	9130011J15Rik	RIKEN cDNA 9130011J15 gene
1415706_at	0	0	0	0	0	0	0	0	-1.01	1.1	-1.6	-1.1	1.72	1.01	1.09	1	0.925379	0.003491	0.751886	0.000336	1	0.655831	Copa	coatomer protein complex subunit alpha
1415707_at	0	0	0	0	0	0	0	0	1.04	1.17	1.01	-1.12	-1.24	1	-1.28	1	0.937256	1	0.874162	0.382189	1	0.406813	Anapc2	anaphase promoting complex subunit 2
1415708_at	0	0	0	0	0	0	0	0	1.1	1.08	-1.08	-1.12	1.47	-1.14	1.24	1	0.970656	0.745005	0.751427	0.017615	1	0.258038	Tug1	taurine upregulated gene 1
1415709_s_at	0	0	0	0	0	0	0	0	1.08	-1.38	-1.59	1.43	1.58	-1.04	-1.08	1	0.919199	0.079804	0.472283	0.05201	1	0.855333	Gbf1	golgi-specific brefeldin A-resistance factor 1
1415710_at	0	0	0	0	0	0	0	0	-1.13	1.13	-1.16	-1.07	1.28	1.2	1.25	1	0.919199	0.334867	0.860551	0.05116	1	0.132748	Cox18	COX18 cytochrome c oxidase assembly homolog (S. cerevisiae)
1415711_at	0	0	0	0	0	0	0	0	1.02	-1.06	-1.38	-1.01	1.44	-1.09	1.02	1	0.940708	0.005196	1	0.00076	1	0.934197	Arfgef1	ADP-ribosylation factor guanine nucleotide-exchange factor 1(brefeldin A-inhibited)
1415712_at	1	0	0	0	0	1	0	1	1.02	1.02	1.08	1.03	-2.13	1.02	-2.01	1	1	0.865267	1	0.005331	1	0.019617	Zranb1	zinc finger, RAN-binding domain containing 1
1415713_a_at	0	0	0	0	0	0	0	0	1.01	-1.01	-1.24	-1.01	1.45	-1.03	1.16	1	1	0.159261	1	0.008164	1	0.383365	Ddx24	DEAD (Asp-Glu-Ala-Asp) box polypeptide 24
1415714_a_at	1	0	0	0	0	1	0	0	1.24	1.15	-1.14	-1.09	2.17	-1.18	1.54	1	0.919199	0.527537	0.846234	0.000149	1	0.026696	2610209M04Rik	RIKEN cDNA 2610209M04 gene
1415715_at	0	0	0	0	0	0	0	0	1.09	1.04	-1.17	1.02	-1	-1.03	-1.28	1	1	0.398201	1	0.999515	1	0.167772	Tmem129	transmembrane protein 129
1415716_a_at	0	0	0	0	0	0	0	0	1.03	1.03	1.19	-1.24	-1.14	-1.23	1.01	1	1	0.311077	0.476818	0.373178	1	0.988192	Rps27	ribosomal protein S27
1415717_at	0	0	0	0	0	0	0	0	-1.02	-1.24	-1.02	1.25	1.18	1.03	1.18	1	0.919199	0.980577	0.556046	0.397446	1	0.494428	Rnf220	ring finger protein 220
1415718_at	0	0	0	0	0	0	0	0	-1.06	1.18	1.07	-1.24	-1.14	1.01	-1	1	0.919199	0.803126	0.53749	0.463049	1	1	Sap30l	SAP30-like
1415719_s_at	0	0	0	0	0	0	0	0	-1.12	1.02	1.06	-1.21	-1.72	-1.05	-1.45	1	1	0.849902	0.570507	0.002866	1	0.055813	Armc1	armadillo repeat containing 1
1415720_s_at	0	0	0	0	0	0	0	0	1.06	1.05	1.13	-1.04	1.08	-1.05	1.16	1	0.972808	0.305108	0.919881	0.488076	1	0.246103	Mad2l1bp	MAD2L1 binding protein
1415721_a_at	1	0	0	0	0	1	0	0	-1.03	1.14	1.92	-1.28	-3.05	-1.09	-1.55	1	0.936384	0.00619	0.537747	2.4e-05	1	0.054581	1200013P24Rik	RIKEN cDNA 1200013P24 gene
1415722_a_at	0	0	0	0	0	0	0	0	1.04	1.27	-1.22	-1.18	1.58	1.04	1.24	1	0.929154	0.650744	0.853533	0.153982	1	0.629946	Vta1	Vps20-associated 1 homolog (S. cerevisiae)
1415723_at	0	0	0	0	0	0	0	0	1.23	1.16	1.11	-1.27	-1.33	-1.34	-1.47	1	0.919199	0.679201	0.513664	0.115316	1	0.068232	Eif5	eukaryotic translation initiation factor 5
1415724_a_at	0	0	0	0	0	0	0	0	1.02	1.31	1.24	-1.34	1.02	-1.05	1.24	1	0.919199	0.283542	0.422393	0.957029	1	0.301678	Cdc42	cell division cycle 42 homolog (S. cerevisiae)
1415725_at	0	0	0	0	0	0	0	0	-1.14	1.01	1.06	-1.36	-1.16	-1.18	1.03	1	1	0.90763	0.512936	0.545061	1	0.964929	Rrn3	RRN3 RNA polymerase I transcription factor homolog (yeast)
1415726_at	0	0	0	0	0	0	0	0	1.02	1.06	-1.12	1.05	1.26	1.09	1.1	1	1	0.633385	0.950734	0.193401	1	0.719872	Ankrd17	ankyrin repeat domain 17
1415727_at	0	0	0	0	0	0	0	0	-1.02	1.17	1.38	-1.21	-1.95	-1.02	-1.38	1	0.922732	0.142407	0.628983	0.001835	1	0.151262	Apoa1bp	apolipoprotein A-I binding protein
1415728_at	1	0	0	1	0	0	0	0	-1.14	-1.24	-2.12	1.28	1.33	1.18	-1.39	1	0.919199	0.002676	0.540188	0.140498	1	0.144891	Pabpn1	poly(A) binding protein, nuclear 1
1415729_at	0	0	0	0	0	0	0	0	1.2	-1.14	-1.2	1.09	1.19	-1.26	-1.22	1	0.936384	0.429533	0.898354	0.398964	1	0.412001	Pdpk1	3-phosphoinositide dependent protein kinase-1
1415730_at	0	0	0	0	0	0	0	0	-1.26	-1.15	-1.38	-1.03	1.03	1.07	-1.06	1	0.919199	0.068092	0.997676	0.88369	1	0.837787	5730453I16Rik	RIKEN cDNA 5730453I16 gene
1415731_at	0	0	0	0	0	0	0	0	1.05	1.09	1.02	1	-1.01	1.04	-1.04	1	0.919199	0.886912	1	0.910711	1	0.789267	Angel2	angel homolog 2 (Drosophila)
1415732_at	0	0	0	0	0	0	0	0	-1.02	-1.06	1	1.02	1.34	-1.01	1.37	1	0.963263	1	0.976502	0.005965	1	0.007981	Bat5	HLA-B associated transcript 5
1415733_a_at	0	0	0	0	0	0	0	0	1.01	-1.05	1.15	-1.07	-1.37	-1.14	-1.21	1	1	0.503169	0.893951	0.050655	1	0.332789	1110019J04Rik	RIKEN cDNA 1110019J04 gene
1415734_at	0	0	0	0	0	0	0	0	-1.01	1.16	-1.12	-1.24	1.36	-1.06	1.23	1	0.919199	0.497559	0.457077	0.024848	1	0.204269	Rab7	RAB7, member RAS oncogene family
1415735_at	0	0	0	0	0	0	0	0	-1.1	1.16	-1.57	-1.11	1.06	1.16	-1.35	1	0.919199	0.011336	0.777332	0.735214	1	0.088258	Ddb1	damage specific DNA binding protein 1
1415736_at	0	0	0	0	0	0	0	0	1.07	1.2	1.29	-1.34	-1.12	-1.19	1.08	1	0.919199	0.209747	0.44034	0.567349	1	0.788323	Pfdn5	prefoldin 5
1415737_at	0	0	0	0	0	0	0	0	-1.04	1.25	1.46	-1.51	-1.87	-1.16	-1.24	1	0.919199	0.018744	0.170535	0.000195	1	0.193073	Rfk	riboflavin kinase
1415738_at	0	0	0	0	0	0	0	0	1.04	1.27	1.28	-1.41	-1.11	-1.15	1.11	1	0.919199	0.144772	0.323363	0.527823	1	0.622062	Txndc12	thioredoxin domain containing 12 (endoplasmic reticulum)
1415739_at	0	0	0	0	0	0	0	0	-1.06	1.07	-1.78	-1.11	1.93	1.02	1.15	1	1	0.02301	0.872534	0.004904	1	0.662689	Rbm42	RNA binding motif protein 42
1415740_at	0	0	0	0	0	0	0	0	1.02	1.19	-1.26	-1.3	1.79	-1.12	1.39	1	0.919199	0.190663	0.424831	0.0009	1	0.062991	Psmc5	protease (prosome, macropain) 26S subunit, ATPase 5
1415741_at	1	0	0	0	0	1	0	0	1.02	1.07	-1.44	-1.06	2.17	-1.01	1.47	1	0.972548	0.023874	0.904441	3.1e-05	1	0.018047	Tmem165	transmembrane protein 165
1415742_at	0	0	0	0	0	0	0	0	-1.02	1.1	1.07	-1.23	-1.22	-1.09	-1.12	1	0.963263	0.822237	0.551452	0.244494	1	0.638011	Aup1	ancient ubiquitous protein 1
1415743_at	0	0	0	0	0	0	0	0	1.13	1.04	1.16	1.07	-1.22	-1.02	-1.19	1	1	0.351571	0.874111	0.149943	1	0.308455	Hdac5	histone deacetylase 5
1415744_at	0	0	0	0	0	0	0	0	1.06	1.18	-1.1	-1.26	1.16	-1.13	-1	1	0.919199	0.739194	0.542617	0.460091	1	1	H2-Ke2	H2-K region expressed gene 2
1415745_a_at	0	0	0	0	0	0	0	0	1.09	-1.02	1.07	1.11	1.51	1	1.48	1	1	0.861711	0.84438	0.04216	1	0.091572	Dscr3	Down syndrome critical region gene 3
1415746_at	0	0	0	0	0	0	0	0	-1.08	-1.18	-1.75	1.18	1.71	1.08	1.06	1	0.929154	0.02792	0.744065	0.017203	1	0.892856	Cic	capicua homolog (Drosophila)
1415747_s_at	0	0	0	0	0	0	0	0	1.11	1	-1.18	-1.11	1.31	-1.23	1.01	1	1	0.330883	0.741858	0.0579	1	1	Riok3	RIO kinase 3 (yeast)
1415748_a_at	0	0	0	0	0	0	0	0	1.07	1.17	-1.01	-1.11	1.21	-1.01	1.13	1	0.919199	0.997762	0.68743	0.118943	1	0.446666	Dctn5	dynactin 5
1415749_a_at	0	0	0	0	0	0	0	0	1.11	1.09	-1.09	-1.09	1.15	-1.11	-1.06	1	0.933948	0.571141	0.770537	0.246197	1	0.776385	Rragc	Ras-related GTP binding C
1415750_at	0	0	0	0	0	0	0	0	-1.09	1.04	-1.21	-1.08	-1.01	1.05	-1.13	1	1	0.367689	0.895326	0.978152	1	0.633986	Tbl3	transducin (beta)-like 3
1415751_at	0	0	0	0	0	0	0	0	1.04	1.05	1.05	-1.13	-1.41	-1.13	-1.41	1	0.971178	0.735893	0.516022	0.000896	1	0.002532	Hp1bp3	heterochromatin protein 1, binding protein 3
1415752_at	0	0	0	0	0	0	0	0	1.02	1	1.22	1.01	-1.03	-1.01	1.16	1	1	0.062222	1	0.77233	1	0.184005	BC031181	cDNA sequence BC031181
1415753_at	0	0	0	0	0	0	0	0	-1.16	1.14	1.09	-1.18	-1.36	1.12	-1.08	1	0.960178	0.80201	0.746144	0.162768	1	0.857681	D10Bwg1364e	DNA segment, Chr 10, Brigham & Women's Genetics 1364 expressed
1415754_at	0	0	0	0	0	0	0	0	-1.04	1.37	1.4	-1.55	-1.18	-1.09	1.23	1	0.919199	0.050891	0.182785	0.275123	1	0.253932	Polr2f	polymerase (RNA) II (DNA directed) polypeptide F
1415755_a_at	0	0	0	0	0	0	0	0	-1.13	1.03	-1.29	-1.08	1.38	1.08	1.2	1	1	0.093376	0.838451	0.021171	1	0.26933	Ube2v1	ubiquitin-conjugating enzyme E2 variant 1
1415756_a_at	0	0	0	0	0	0	0	0	1.19	1.19	1.55	1.14	-1.2	1.13	1.09	1	0.919199	0.005712	0.636245	0.159301	1	0.641369	Snapin	SNAP-associated protein
1415757_at	1	0	0	1	0	0	0	0	-1.27	1.16	-2.59	-1.11	1.96	1.32	-1.04	1	0.93526	0.000762	0.850554	0.00274	1	0.940469	Gbf1	golgi-specific brefeldin A-resistance factor 1
1415759_a_at	0	0	0	0	0	0	0	0	1.03	1.19	1.19	-1.22	1.15	-1.06	1.32	1	0.919199	0.245898	0.476818	0.306726	1	0.066463	Hbxip	hepatitis B virus x interacting protein
1415760_s_at	0	0	0	0	0	0	0	0	-1.04	1.16	1.08	-1.15	1.11	1.05	1.24	1	0.919199	0.694631	0.619157	0.494294	1	0.185835	Atox1	ATX1 (antioxidant protein 1) homolog 1 (yeast)
1415761_at	0	0	0	0	0	0	0	0	-1.02	1.08	-1.14	-1.26	1.35	-1.14	1.21	1	0.978872	0.567403	0.513625	0.079481	1	0.365655	Mrpl52	mitochondrial ribosomal protein L52
1415762_x_at	0	0	0	0	0	0	0	0	-1.01	1.09	-1.09	-1.27	1.28	-1.16	1.18	1	0.956291	0.651565	0.420058	0.075529	1	0.327673	Mrpl52	mitochondrial ribosomal protein L52
1415763_a_at	0	0	0	0	0	0	0	0	-1.01	1.07	1.03	-1.17	-1.13	-1.09	-1.09	1	0.989184	0.950624	0.642043	0.477957	1	0.746535	2510006D16Rik	RIKEN cDNA 2510006D16 gene
1415764_at	0	0	0	0	0	0	0	0	1.09	1.1	-1.26	-1.09	1.32	-1.08	-1.04	1	0.964537	0.280676	0.874743	0.133934	1	0.921814	Zc3h11a	zinc finger CCCH type containing 11A
1415765_at	0	0	0	0	0	0	0	0	1.02	1.14	-1.09	-1.13	-1.08	-1.01	-1.19	1	0.921949	0.714334	0.741858	0.693565	1	0.379345	Hnrnpul2	heterogeneous nuclear ribonucleoprotein U-like 2
1415766_at	0	0	0	0	0	0	0	0	-1.21	-1.06	-1.63	-1.13	1.3	1.01	-1.04	1	0.989988	0.00588	0.711295	0.06882	1	0.903884	Sec22b	SEC22 vesicle trafficking protein homolog B (S. cerevisiae)
1415767_at	0	0	0	0	0	0	0	0	-1.02	-1.22	-1.38	1.06	1.49	-1.12	1.1	1	0.919199	0.066687	0.916713	0.014091	1	0.683022	Ythdf1	YTH domain family 1
1415768_a_at	0	0	0	0	0	0	0	0	1.16	-1.02	1.54	-1.02	-1.43	-1.21	-1.09	1	1	0.001131	0.986732	0.001075	0.924143	0.526735	Ube2r2	ubiquitin-conjugating enzyme E2R 2
1415769_at	0	0	0	0	0	0	0	0	1.06	-1.05	1.33	-1.03	-1.7	-1.15	-1.36	1	1	0.108936	0.981973	0.002293	1	0.094293	Itch	itchy, E3 ubiquitin protein ligase
1415770_at	0	0	0	0	0	0	0	0	1.02	-1.04	1.33	1.19	-1.5	1.12	-1.15	1	1	0.066795	0.541387	0.005451	1	0.409428	Wdr6	WD repeat domain 6
1415771_at	0	0	0	0	0	0	0	0	1.1	1.14	1.19	-1.24	-1.16	-1.19	-1.07	1	0.947965	0.516951	0.6304	0.520091	1	0.866649	Ncl	nucleolin
1415772_at	0	0	0	0	0	0	0	0	1.02	1.03	1.09	-1	-1.05	1.01	1.01	1	1	0.792101	1	0.847813	1	1	Ncl	nucleolin
1415773_at	0	0	0	0	0	0	0	0	1.12	1.22	1.11	-1.31	-1.17	-1.21	-1.19	1	0.919199	0.699067	0.476818	0.403485	1	0.458279	Ncl	nucleolin
1415774_at	0	0	0	0	0	0	0	0	-1.06	1.01	-1	1.02	1.19	1.1	1.26	1	1	1	0.99083	0.187392	1	0.132456	Elp2	elongation protein 2 homolog (S. cerevisiae)
1415775_at	0	0	0	0	0	0	0	0	1.1	1.17	1.23	-1.15	-1.08	-1.08	1.03	1	0.919199	0.17451	0.601664	0.595388	1	0.904445	Rbbp7	retinoblastoma binding protein 7
1415776_at	1	0	0	1	0	1	0	1	1.14	1.15	3.02	-1.16	-7.44	-1.15	-2.8	1	0.966676	0.002125	0.841014	2e-06	1	0.002748	Aldh3a2	aldehyde dehydrogenase family 3, subfamily A2
1415778_at	1	0	0	0	0	1	0	0	-1.09	1.06	-1.83	-1.19	2.39	-1.02	1.43	1	0.978872	0.001454	0.548882	1.2e-05	1	0.030332	Morf4l2	mortality factor 4 like 2
1415779_s_at	1	0	0	0	0	1	0	0	1.1	-1.17	-1.33	1.21	2.81	-1.06	1.93	1	0.919199	0.060172	0.487776	1e-06	1	0.000283	Actg1	actin, gamma, cytoplasmic 1
1415780_a_at	0	0	0	0	0	0	0	0	1.02	-1	-1.13	1.03	1.18	1.01	1.03	1	1	0.397044	0.958755	0.163354	1	0.917802	Armcx2	armadillo repeat containing, X-linked 2
1415781_a_at	0	0	0	0	0	0	0	0	1.18	-1.02	1.28	1.01	1.02	-1.19	1.11	1	1	0.073287	1	0.938262	1	0.535107	Sumo2	SMT3 suppressor of mif two 3 homolog 2 (yeast)
1415782_at	0	0	0	0	0	0	0	0	1.1	-1.05	1.1	-1.01	1.31	-1.17	1.31	1	0.962618	0.416154	1	0.007007	1	0.016147	Sumo2	SMT3 suppressor of mif two 3 homolog 2 (yeast)
1415783_at	0	0	0	0	0	0	0	0	1.13	1.16	-1.03	-1.09	1.21	-1.06	1.04	1	0.919199	0.886763	0.715345	0.058919	1	0.795909	Vps35	vacuolar protein sorting 35
1415784_at	0	0	0	0	0	0	0	0	1.14	1.29	-1.07	-1.2	1.17	-1.06	-1.04	1	0.919199	0.803218	0.578331	0.340613	1	0.900811	Vps35	vacuolar protein sorting 35
1415785_a_at	0	0	0	0	0	0	0	0	1.04	1.26	-1.08	-1.31	1.19	-1.08	1.05	1	0.919199	0.792271	0.4993	0.397507	1	0.914334	Cct8	chaperonin containing Tcp1, subunit 8 (theta)
1415787_at	0	0	0	0	0	0	0	0	1.01	1.07	-1.58	-1.1	1.58	-1.03	-1.01	1	0.972173	0.010895	0.808079	0.004607	1	0.993864	Ganab	alpha glucosidase 2 alpha neutral subunit
1415788_at	0	0	0	0	0	0	0	0	1.05	1.08	-1.03	-1.44	-1.03	-1.39	-1.11	1	0.991994	0.965062	0.409295	0.920913	1	0.730022	Ublcp1	ubiquitin-like domain containing CTD phosphatase 1
1415789_a_at	0	0	0	0	0	0	0	0	1.05	1.25	-1.04	-1.59	-1.2	-1.34	-1.31	1	0.919199	0.939152	0.317859	0.396298	1	0.278234	LOC100045709	similar to ubiquitin-like domain containing CTD phosphatase 1
1415790_at	0	0	0	0	0	0	0	0	-1.04	1.51	1.07	-1.85	-1.29	-1.17	-1.15	1	0.919199	0.892892	0.300402	0.339179	1	0.720065	Ublcp1	ubiquitin-like domain containing CTD phosphatase 1
1415791_at	0	0	0	0	0	0	0	0	-1.02	1.09	-1.14	-1.13	1.39	-1.01	1.25	1	0.935611	0.404579	0.642208	0.012645	1	0.135825	Rnf34	ring finger protein 34
1415792_at	0	0	0	0	0	0	0	0	-1.17	-1.23	-1.02	1.09	-1.04	1.04	1.1	1	0.919199	0.968489	0.827501	0.810769	1	0.628567	Rbck1	RanBP-type and C3HC4-type zinc finger containing 1
1415793_at	0	0	0	0	0	0	0	0	1.04	-1.02	1.44	-1.11	-1.81	-1.17	-1.31	1	1	0.020302	0.742814	0.000255	1	0.082742	Pnpo	pyridoxine 5'-phosphate oxidase
1415794_a_at	0	0	0	0	0	0	0	0	-1.02	1.08	-1.09	-1.13	1.14	-1.03	1.06	1	0.960069	0.591493	0.640865	0.306012	1	0.752288	Spin1	spindlin 1
1415795_at	0	0	0	0	0	0	0	0	-1.09	1.03	-1.86	-1.22	1.49	-1.09	-1.15	1	1	0.006974	0.607811	0.036815	1	0.599657	Spin1	spindlin 1
1415796_at	0	0	0	0	0	0	0	0	1.13	1.13	1.33	-1.09	-1.25	-1.08	-1.06	1	0.919199	0.035797	0.766504	0.059527	1	0.760143	Dazap2	DAZ associated protein 2
1415799_at	0	0	0	0	0	0	0	0	-1.02	1.1	-1.39	-1.05	1.17	1.08	-1.16	1	0.949228	0.064304	0.950749	0.340613	1	0.453164	Wbp11	WW domain binding protein 11
1415800_at	1	0	0	0	0	1	0	0	1.21	1.17	-1.77	-1.13	3.8	-1.17	1.77	1	0.94633	0.044336	0.8602	4.5e-05	1	0.049831	Gja1	gap junction protein, alpha 1
1415801_at	0	0	0	0	0	0	0	0	1.08	1	-1.23	-1.03	1.25	-1.12	-1.06	1	1	0.14813	0.963528	0.074664	1	0.761583	Gja1	gap junction protein, alpha 1
1415802_at	1	0	0	1	0	1	0	0	1.03	1.3	-2.81	-1.55	2.12	-1.23	-1.37	1	0.929154	0.012966	0.543178	0.034019	1	0.494325	Slc16a1	solute carrier family 16 (monocarboxylic acid transporters), member 1
1415806_at	0	0	0	0	0	0	0	0	1.05	-1.05	-1.24	1.07	1.35	-1.03	1.03	1	0.983157	0.114747	0.823929	0.016527	1	0.893096	Plat	plasminogen activator, tissue
1415807_s_at	0	0	0	0	0	0	0	0	1.03	1.07	-1.57	-1.12	1.34	-1.08	-1.21	1	0.991961	0.025539	0.802738	0.093587	1	0.37612	Sfrs2	splicing factor, arginine/serine-rich 2 (SC-35)
1415808_at	0	0	0	0	0	0	0	0	1.02	1	-1	-1.01	-1	-1.03	-1.03	1	1	1	0.972861	1	1	0.81154	Tpbpa	trophoblast specific protein alpha
1415810_at	1	0	0	0	0	1	0	1	1.03	1.2	1.34	1.01	3.73	1.18	4.84	1	0.935822	0.335546	1	7e-05	1	3.5e-05	Uhrf1	ubiquitin-like, containing PHD and RING finger domains, 1
1415811_at	0	0	0	0	0	0	0	0	-1.04	1.02	1.12	-1.02	1.07	1.04	1.25	1	1	0.33969	0.97838	0.545104	1	0.058302	Uhrf1	ubiquitin-like, containing PHD and RING finger domains, 1
1415812_at	1	0	0	0	0	0	0	1	1.06	-1.27	-1.53	1.16	-1.34	-1.16	-2.17	1	0.92431	0.222181	0.8724	0.358945	1	0.029932	Gsn	gelsolin
1415813_at	0	0	0	0	0	0	0	0	-1.08	1.18	1.07	-1.43	-1.11	-1.13	1.04	1	0.919199	0.835689	0.408201	0.641185	1	0.931277	Api5	apoptosis inhibitor 5
1415814_at	0	0	0	0	0	0	0	0	1.07	-1.11	-1.18	1.19	1.79	-1	1.42	1	0.919199	0.213182	0.476544	8.2e-05	1	0.012163	Atp6v1b2	ATPase, H+ transporting, lysosomal V1 subunit B2
1415816_at	0	0	0	0	0	0	0	0	-1.1	1.11	-1.33	-1.27	1.4	-1.04	1.15	1	0.963739	0.20258	0.548099	0.088202	1	0.605582	Cct7	chaperonin containing Tcp1, subunit 7 (eta)
1415817_s_at	0	0	0	0	0	0	0	0	-1.03	1.22	-1.36	-1.42	1.56	-1.13	1.18	1	0.919199	0.231366	0.463816	0.050362	1	0.598623	Cct7	chaperonin containing Tcp1, subunit 7 (eta)
1415818_at	0	0	0	0	0	0	0	0	-1.03	1.12	-1.07	-1.08	-1.48	1.07	-1.53	1	0.991961	0.924986	0.961238	0.185927	1	0.225735	Anxa6	annexin A6
1415819_a_at	0	0	0	0	0	0	0	0	1.04	1.13	-1.3	-1.02	1.36	1.06	1	1	0.970656	0.353601	1	0.205424	1	1	Ppp2r1a	protein phosphatase 2 (formerly 2A), regulatory subunit A (PR 65), alpha isoform
1415820_x_at	0	0	0	0	0	0	0	0	1.15	1.07	1.14	-1.12	1.04	-1.2	1.03	1	0.971178	0.451735	0.72777	0.822863	1	0.915363	Nono	non-POU-domain-containing, octamer binding protein
1415821_at	0	0	0	0	0	0	0	0	1.03	1.07	1.19	-1.17	-1.18	-1.12	-1.02	1	0.960203	0.202725	0.52396	0.173123	1	0.947516	Nptn	neuroplastin
1415822_at	0	0	0	0	0	0	0	0	-1.05	1.09	1.39	1.42	1.02	1.62	1.48	1	0.998699	0.245888	0.485922	0.970768	0.924143	0.169616	Scd2	stearoyl-Coenzyme A desaturase 2
1415825_s_at	0	0	0	0	0	0	0	0	-1.12	1.04	-1.1	-1.14	-1.05	1.03	-1.02	1	1	0.735357	0.758343	0.846627	1	0.973513	Slc38a10	solute carrier family 38, member 10
1415826_at	0	0	0	0	0	0	0	0	-1.1	1.3	1.21	-1.67	-1.75	-1.16	-1.31	1	0.919199	0.444344	0.285405	0.00959	1	0.280633	Atp6v1h	ATPase, H+ transporting, lysosomal V1 subunit H
1415827_a_at	0	0	0	0	0	0	0	0	-1.1	1.17	-1.49	-1.25	1.62	1.03	1.19	1	0.919199	0.00901	0.417467	0.000844	1	0.241779	Serp1	stress-associated endoplasmic reticulum protein 1
1415828_a_at	0	0	0	0	0	0	0	0	-1.15	1.29	-1.5	-1.46	1.52	1.01	1.16	1	0.919199	0.012565	0.211139	0.004469	1	0.37612	Serp1	stress-associated endoplasmic reticulum protein 1
1415829_at	0	0	0	0	0	0	0	0	1	1.12	-1.33	-1.33	1.32	-1.19	-1.01	1	0.934391	0.110773	0.409295	0.079815	1	1	Lbr	lamin B receptor
1415830_at	0	0	0	0	0	0	0	0	1.16	1.16	1.56	-1.09	-1.87	-1.09	-1.39	1	0.935822	0.072165	0.906519	0.006711	1	0.198579	Orc5l	origin recognition complex, subunit 5-like (S. cerevisiae)
1415831_at	0	0	0	0	0	0	0	0	-1.03	1.19	-1.3	-1.27	1.45	-1.04	1.15	1	0.921108	0.299075	0.590512	0.085123	1	0.655815	Psmd2	proteasome (prosome, macropain) 26S subunit, non-ATPase, 2
1415833_x_at	0	0	0	0	0	0	0	0	-1.04	1.03	-1.09	-1.14	1.29	-1.06	1.23	1	1	0.540267	0.562254	0.028179	1	0.116089	Rps29	ribosomal protein S29
1415834_at	0	0	0	0	0	0	0	0	-1.18	1.11	-1.41	-1.54	1.31	-1.17	1.1	1	0.988739	0.268808	0.454604	0.326153	1	0.849633	Dusp6	dual specificity phosphatase 6
1415836_at	1	0	0	0	0	1	0	0	-1.01	-1.01	-1.63	-1.01	2.29	-1.01	1.42	1	1	0.087231	1	0.002865	1	0.256748	Aldh18a1	aldehyde dehydrogenase 18 family, member A1
1415837_at	0	0	0	0	0	0	0	0	-1.09	1.46	-1.08	-1.35	-1.18	1.18	-1.17	1	0.919199	0.869657	0.570198	0.555146	1	0.670516	Klk1	kallikrein 1
1415838_at	0	0	0	0	0	0	0	0	1.22	1.19	1.03	-1.18	1.1	-1.2	-1.08	1	0.919199	0.955589	0.599322	0.587306	1	0.727657	Serinc1	serine incorporator 1
1415839_a_at	0	0	0	0	0	0	0	0	1.23	1.1	1.3	-1.34	-1.15	-1.5	-1.08	1	0.963739	0.167731	0.418189	0.444096	0.792242	0.772275	Npm1	nucleophosmin 1
1415840_at	1	0	0	0	0	1	0	0	-1.12	1.19	1.64	-1.19	-2.66	1.12	-1.45	1	0.919199	0.010791	0.597717	1.5e-05	1	0.0507	Elovl5	ELOVL family member 5, elongation of long chain fatty acids (yeast)
1415841_at	0	0	0	0	0	0	0	0	1.13	1.04	-1.08	1.01	1.35	-1.07	1.11	1	0.994717	0.55261	1	0.004653	1	0.39314	Dync1i2	dynein cytoplasmic 1 intermediate chain 2
1415842_at	0	0	0	0	0	0	0	0	-1.04	1.16	1.04	-1.01	-1.08	1.19	1	1	0.919199	0.839296	1	0.545864	1	1	Gbl	G protein beta subunit-like
1415849_s_at	1	0	0	0	0	0	0	1	-1.48	1.8	1.71	-1.55	1.04	1.71	2.63	1	0.919199	0.154838	0.51411	0.940927	1	0.013983	Stmn1	stathmin 1
1415850_at	0	0	0	0	0	0	0	0	1.05	1.11	1.1	1.03	1.07	1.1	1.11	1	0.972565	0.794005	0.999088	0.822634	1	0.751671	Rasa3	RAS p21 protein activator 3
1415851_a_at	0	0	0	0	0	0	0	0	-1.12	-1.25	-1.71	1.27	1.41	1.14	-1.08	1	0.919199	0.080333	0.677427	0.207655	1	0.882964	Impdh2	inosine 5'-phosphate dehydrogenase 2
1415852_at	0	0	0	0	0	0	0	0	1.1	-1.02	-1.04	-1.25	-1.04	-1.41	-1.19	1	1	0.891553	0.429103	0.819745	0.792242	0.282347	Impdh2	inosine 5'-phosphate dehydrogenase 2
1415853_at	0	0	0	0	0	0	0	0	1.02	-1.45	1.19	1.45	-1.22	-1.02	-1.05	1	0.919199	0.576932	0.460895	0.416085	1	0.920431	Def8	differentially expressed in FDCP 8
1415855_at	1	0	0	0	0	1	0	1	-1.07	-1.07	-1.23	1.1	2.48	1.11	2.16	1	1	0.485791	0.901838	0.000861	1	0.007274	Kitl	kit ligand
1415858_at	0	0	0	0	0	0	0	0	1.02	1.13	-1.44	-1.1	1.26	1	-1.17	1	0.929154	0.050264	0.812439	0.161017	1	0.455065	Eif3c	eukaryotic translation initiation factor 3, subunit C
1415859_at	0	0	0	0	0	0	0	0	1.26	1.24	-1.53	-1.12	1.57	-1.13	-1.23	1	0.919199	0.1441	0.894535	0.0805	1	0.558795	Eif3c	eukaryotic translation initiation factor 3, subunit C
1415860_at	0	0	0	0	0	0	0	0	-1.09	1.16	1.09	-1.46	-1.26	-1.16	-1.06	1	0.926053	0.766658	0.374749	0.218735	1	0.862377	Kpna2	karyopherin (importin) alpha 2
1415863_at	0	0	0	0	0	0	0	0	-1.1	-1.01	-1.54	-1.15	1.42	-1.06	1.02	1	1	0.000664	0.46624	0.000763	1	0.939581	Eif4g2	eukaryotic translation initiation factor 4, gamma 2
1415864_at	0	0	0	0	0	0	0	0	-1.08	1.23	-1.03	-1.18	1.27	1.13	1.33	1	0.929154	0.97656	0.815516	0.411869	1	0.418978	Bpgm	2,3-bisphosphoglycerate mutase
1415865_s_at	0	0	0	0	0	0	0	0	1.04	1.34	1.3	-1.29	-1.07	-1.01	1.16	1	0.919199	0.261315	0.53749	0.798603	1	0.577947	Bpgm	2,3-bisphosphoglycerate mutase
1415866_at	0	0	0	0	0	0	0	0	-1.04	-1.03	-1.13	1	-1.33	1.02	-1.45	1	1	0.733116	1	0.255196	1	0.209369	Unc45a	unc-45 homolog A (C. elegans)
1415867_at	0	0	0	0	0	0	0	0	1.13	1.08	-1.1	-1.19	1.12	-1.26	-1.11	1	0.961274	0.587834	0.496662	0.406917	0.968727	0.534431	Cct4	chaperonin containing Tcp1, subunit 4 (delta)
1415868_at	0	0	0	0	0	0	0	0	1.02	1.09	-1.62	-1.04	1.95	1.03	1.18	1	0.947965	0.003937	0.95248	8.2e-05	1	0.307407	Cct4	chaperonin containing Tcp1, subunit 4 (delta)
1415869_a_at	0	0	0	0	0	0	0	0	1.02	-1.05	1.23	1.02	-1.66	-1.04	-1.37	1	1	0.168184	0.997174	0.000896	1	0.04284	Trim28	tripartite motif-containing 28
1415870_at	1	0	0	0	0	1	0	0	-1.13	1.29	-1.74	-1.31	2.23	1.11	1.44	1	0.919199	0.031799	0.554926	0.001458	1	0.16815	Calu	calumenin
1415871_at	0	0	0	0	0	0	0	0	1.11	1.15	1.66	1.03	-1.67	1.06	-1.12	1	0.963263	0.063721	1	0.036724	1	0.778596	Tgfbi	transforming growth factor, beta induced
1415872_at	0	0	0	0	0	0	0	0	-1.06	1.13	-1.55	-1.22	1.35	-1.01	-1.08	1	0.919199	0.013081	0.511758	0.044753	1	0.743786	Hnrnph1	heterogeneous nuclear ribonucleoprotein H1
1415873_a_at	0	0	0	0	0	0	0	0	-1.09	1.13	-1.24	-1.24	1.13	-1.02	-1.02	1	0.927771	0.208071	0.487501	0.453331	1	0.977039	Actr1a	ARP1 actin-related protein 1 homolog A, centractin alpha (yeast)
1415874_at	0	0	0	0	0	0	0	0	1.03	-1.15	1	1.18	-1	-1.01	-1.03	1	0.919199	1	0.463816	1	1	0.875427	Spry1	sprouty homolog 1 (Drosophila)
1415876_a_at	0	0	0	0	0	0	0	0	-1.01	1.09	1.08	-1.2	1.09	-1.1	1.18	1	0.922541	0.589863	0.409295	0.438837	1	0.178037	Rps26	ribosomal protein S26
1415878_at	0	0	0	0	0	0	0	0	-1.14	1.13	1.12	-1.13	1.12	1.14	1.43	1	0.923545	0.562242	0.728398	0.489245	1	0.042592	Rrm1	ribonucleotide reductase M1
1415879_a_at	0	0	0	0	0	0	0	0	-1.03	1.18	-1.16	-1.35	1.59	-1.11	1.42	1	0.919199	0.507074	0.433568	0.011066	1	0.088387	Rplp2	ribosomal protein, large P2
1415880_a_at	0	0	0	0	0	0	0	0	1	1.01	1.05	-1.03	1.03	-1.02	1.09	1	1	0.642841	0.927091	0.738504	1	0.424212	Lamp1	lysosomal-associated membrane protein 1
1415881_at	0	0	0	0	0	0	0	0	1.13	1.15	-1.13	-1.01	1.62	1	1.27	1	0.919199	0.482786	1	0.001578	1	0.137819	Ghitm	growth hormone inducible transmembrane protein
1415882_at	0	0	0	0	0	0	0	0	1.09	1.1	-1.07	-1.03	1.61	-1.02	1.39	1	0.919199	0.598044	0.949517	0.000108	1	0.006141	Ghitm	growth hormone inducible transmembrane protein
1415884_at	0	0	0	0	0	0	0	0	1.03	1.03	-1.01	1.03	-1.06	1.02	-1.1	1	1	0.999272	0.971841	0.650687	1	0.520858	Ela3	elastase 3, pancreatic
1415887_at	0	0	0	0	0	0	0	0	1.08	1.02	-1.62	-1.06	1.37	-1.13	-1.29	1	1	0.002245	0.865352	0.013923	1	0.075591	Tfg	Trk-fused gene
1415888_at	0	0	0	0	0	0	0	0	-1.01	1.08	-1.17	-1.29	-1.34	-1.19	-1.56	1	0.970549	0.395628	0.442989	0.059078	1	0.015158	Hdgf	hepatoma-derived growth factor
1415889_a_at	1	0	0	0	0	1	0	0	1.07	-1.06	-1.58	1.02	2.59	-1.12	1.53	1	0.970656	0.003431	0.99338	1e-06	1	0.005066	Hsp90b1	heat shock protein 90, beta (Grp94), member 1
1415890_at	0	0	0	0	0	0	0	0	1.02	1.1	-1.26	1.02	1.56	1.1	1.22	1	0.949228	0.174918	1	0.005216	1	0.26711	Papss1	3'-phosphoadenosine 5'-phosphosulfate synthase 1
1415891_at	1	0	0	0	0	1	0	0	1.04	1.12	1.53	-1.15	-2.04	-1.07	-1.39	1	0.919199	0.00466	0.569582	1.7e-05	1	0.020467	Suclg1	succinate-CoA ligase, GDP-forming, alpha subunit
1415892_at	0	0	0	0	0	0	0	0	-1.06	-1.04	-1.01	-1	1.25	1.02	1.32	1	0.991105	1	1	0.043449	1	0.029622	Sgpl1	sphingosine phosphate lyase 1
1415893_at	0	0	0	0	0	0	0	0	1.02	-1.03	-1.16	1.04	1.45	-1.02	1.22	1	1	0.550507	0.986625	0.05415	1	0.40987	Sgpl1	sphingosine phosphate lyase 1
1415894_at	0	0	0	0	0	0	0	0	1.03	1.03	-1.07	-1.02	-1.06	-1.02	-1.16	1	1	0.627335	0.972654	0.609239	1	0.207924	Enpp2	ectonucleotide pyrophosphatase/phosphodiesterase 2
1415895_at	0	0	0	0	0	0	0	0	-1.05	-1.24	1.33	1.38	-1.22	1.16	1.15	1	0.919199	0.326451	0.519321	0.440095	1	0.709584	Snrpn	small nuclear ribonucleoprotein N
1415896_x_at	0	0	0	0	0	0	0	0	-1.03	-1.36	1.2	1.42	-1.17	1.07	1.05	1	0.919199	0.583361	0.499903	0.575696	1	0.933383	Snrpn	small nuclear ribonucleoprotein N
1415897_a_at	0	0	0	0	0	0	0	0	1.03	-1.07	1.16	1.09	-1.13	-1.01	1	1	0.939147	0.184568	0.701911	0.218644	1	1	Mgst1	microsomal glutathione S-transferase 1
1415898_at	0	0	0	0	0	0	0	0	1.01	-1.06	-1.23	1.07	1.26	1.01	1.02	1	1	0.263668	0.889445	0.148798	1	0.979477	Mgst1	microsomal glutathione S-transferase 1
1415899_at	1	0	0	1	0	1	0	0	1.41	-1.37	-4.53	1.68	9.75	-1.15	1.52	1	0.919199	0.00041	0.410889	1e-06	1	0.232008	Junb	Jun-B oncogene
1415900_a_at	0	0	0	0	0	0	0	0	-1.01	-1.21	-1.04	1.19	1.02	-1.01	-1	1	0.919199	0.895599	0.593492	0.926755	1	1	Kit	kit oncogene
1415901_at	1	0	0	1	0	1	0	0	-1.18	-1.46	-2.22	-1.21	2.99	-1.51	1.59	1	0.919199	0.027948	0.807183	0.001717	1	0.217837	Plod3	procollagen-lysine, 2-oxoglutarate 5-dioxygenase 3
1415904_at	1	0	0	0	0	1	0	1	1.01	1.21	1.11	1.2	4.37	1.44	4.79	1	0.919199	0.716351	0.655986	2e-06	0.936646	2e-06	Lpl	lipoprotein lipase
1415906_at	1	0	0	0	0	1	0	1	1.06	1.07	1.1	1.09	2.43	1.1	2.53	1	0.960277	0.481653	0.732321	1e-06	1	2e-06	Tmsb4x	thymosin, beta 4, X chromosome
1415907_at	0	0	0	0	0	0	0	0	-1.14	-1	-1.43	-1.09	1.43	1.04	1.14	1	1	0.126118	0.898354	0.083538	1	0.655815	Ccnd3	cyclin D3
1415908_at	0	0	0	0	0	0	0	0	1.19	1.02	1.08	1.06	1.19	-1.1	1.08	1	1	0.752722	0.928824	0.315171	1	0.778596	Tspyl1	testis-specific protein, Y-encoded-like 1
1415909_at	1	0	0	1	0	1	0	0	-1.29	1.16	-2.23	-1.74	2.11	-1.17	1.22	1	0.951067	0.005728	0.315598	0.003532	1	0.52816	Stip1	stress-induced phosphoprotein 1
1415910_s_at	0	0	0	0	0	0	0	0	-1.04	1.01	1.31	1.09	-1.53	1.14	-1.13	1	1	0.081419	0.799849	0.003757	1	0.49727	Ciapin1	cytokine induced apoptosis inhibitor 1
1415911_at	1	0	0	0	0	1	0	1	1.1	1.07	-1.23	1	3.75	-1.03	2.78	1	0.977473	0.191468	1	0	1	6e-06	Impact	imprinted and ancient
1415912_a_at	0	0	0	0	0	0	0	0	1	1.01	-1.27	-1.15	1.47	-1.15	1.16	1	1	0.194433	0.678335	0.018344	1	0.479176	Rps13	ribosomal protein S13
1415914_at	0	0	0	0	0	0	0	0	1.03	1.13	-1.2	-1.33	1.19	-1.21	-1.05	1	0.92431	0.322467	0.409295	0.300254	1	0.888551	Hnrnpab	heterogeneous nuclear ribonucleoprotein A/B
1415915_at	0	0	0	0	0	0	0	0	1.06	1.22	-1.27	-1.17	1.37	-1.02	1.02	1	0.919199	0.378731	0.767617	0.16819	1	0.991065	Ddx1	DEAD (Asp-Glu-Ala-Asp) box polypeptide 1
1415916_a_at	1	0	0	0	0	1	0	1	1.05	-1.13	1.96	1.3	-4.65	1.08	-2.5	1	0.963739	0.012505	0.574039	5e-06	1	0.001441	Mthfd1	methylenetetrahydrofolate dehydrogenase (NADP+ dependent), methenyltetrahydrofolate cyclohydrolase, formyltetrahydrofolate synthase
1415917_at	1	0	0	0	0	1	0	1	-1	1.13	1.76	1	-3.82	1.14	-2.17	1	0.972548	0.060988	1	7.6e-05	1	0.013678	Mthfd1	methylenetetrahydrofolate dehydrogenase (NADP+ dependent), methenyltetrahydrofolate cyclohydrolase, formyltetrahydrofolate synthase
1415918_a_at	0	0	0	0	0	0	0	0	-1.11	1.06	1.06	1.01	1.07	1.19	1.26	1	0.990383	0.799107	1	0.709457	1	0.193596	Tpi1	triosephosphate isomerase 1
1415919_at	1	0	0	0	0	1	0	0	1.02	1.05	-1.48	-1.03	2.16	-1	1.43	1	1	0.067312	0.993613	0.00053	1	0.105293	Npdc1	neural proliferation, differentiation and control gene 1
1415920_at	0	0	0	0	0	0	0	0	1.12	1.07	1.11	-1.03	1.01	-1.08	1	1	0.978872	0.601332	0.997676	0.976635	1	1	Cstf2t	cleavage stimulation factor, 3' pre-RNA subunit 2, tau
1415921_a_at	0	0	0	0	0	0	0	0	1.07	-1.07	1.02	1.05	-1.07	-1.09	-1.13	1	0.935822	0.943519	0.860426	0.474073	1	0.26933	Tnfrsf19	tumor necrosis factor receptor superfamily, member 19
1415922_s_at	0	0	0	0	0	0	0	0	-1.22	-1.28	-1.3	1.12	1.79	1.07	1.68	1	0.919199	0.383684	0.882756	0.023182	1	0.074419	Marcksl1	MARCKS-like 1
1415923_at	0	0	0	0	0	0	0	0	1.05	-1	-1.06	-1.03	-1.03	-1.08	-1.15	1	1	0.54472	0.927518	0.734293	1	0.11706	Ndn	necdin
1415925_a_at	0	0	0	0	0	0	0	0	-1.27	-1.12	-1.73	-1.13	1.49	1	1.1	1	0.984356	0.075836	0.880328	0.140595	1	0.855624	Nup62	nucleoporin 62
1415926_at	0	0	0	0	0	0	0	0	-1.35	-1.04	-1.56	-1.18	1.51	1.1	1.31	1	1	0.152392	0.814398	0.133709	1	0.439311	Nup62	nucleoporin 62
1415928_a_at	0	0	0	0	0	0	0	0	1.07	1.06	-1.34	-1.11	1.67	-1.13	1.17	1	0.982868	0.054121	0.710167	0.000776	1	0.347281	Map1lc3b	microtubule-associated protein 1 light chain 3 beta
1415929_at	0	0	0	0	0	0	0	0	1.16	1.2	-1.35	-1.22	1.55	-1.19	-1.01	1	0.919199	0.168078	0.615368	0.026341	1	0.996683	Map1lc3b	microtubule-associated protein 1 light chain 3 beta
1415930_a_at	0	0	0	0	0	0	0	0	1.12	1.26	-1.15	-1.42	1.7	-1.27	1.32	1	0.919199	0.576468	0.404382	0.007607	1	0.218894	Map1lc3b	microtubule-associated protein 1 light chain 3 beta
1415932_x_at	0	0	0	0	0	0	0	0	-1.12	1.01	-1.29	-1.25	1.36	-1.11	1.17	1	1	0.391424	0.666641	0.219794	1	0.649198	Atp9a	ATPase, class II, type 9A
1415933_a_at	0	0	0	0	0	0	0	0	-1	1.09	1.42	-1.19	-1.55	-1.09	-1.09	1	0.929154	0.007563	0.457077	0.000507	1	0.557093	Cox5a	cytochrome c oxidase, subunit Va
1415934_at	0	0	0	0	0	0	0	0	1.01	1.04	1.05	-1.11	1	-1.08	1.04	1	1	0.805323	0.660158	0.99372	1	0.867808	Cops8	COP9 (constitutive photomorphogenic) homolog, subunit 8 (Arabidopsis thaliana)
1415935_at	0	0	0	0	0	0	0	0	-1.1	-1.13	-1.19	1.04	-1.9	1.01	-2.05	1	1	0.783752	1	0.120886	1	0.134292	Smoc2	SPARC related modular calcium binding 2
1415936_at	0	0	0	0	0	0	0	0	1.17	1.11	-1.32	-1.03	1.03	-1.09	-1.49	1	0.974633	0.280494	1	0.921719	1	0.116878	Bcar3	breast cancer anti-estrogen resistance 3
1415937_s_at	0	0	0	0	0	0	0	0	1.08	1.14	1.14	1.08	-1.63	1.14	-1.54	1	0.920452	0.532883	0.884138	0.004884	1	0.022147	Pdcd6ip	programmed cell death 6 interacting protein
1415938_at	0	0	0	0	0	0	0	0	-1.06	-1.02	-1	-1.04	-1.06	1	1	1	1	1	0.832296	0.435319	1	1	Spink3	serine peptidase inhibitor, Kazal type 3
1415939_at	0	0	0	0	0	0	0	0	1.2	1.13	-1.04	1.01	-1.11	-1.06	-1.39	1	0.954478	0.944447	1	0.654279	1	0.174861	Fmod	fibromodulin
1415940_at	1	0	0	1	0	1	0	0	-1.05	-1.06	-2.03	-1.1	2.21	-1.11	1.15	1	1	0.002843	0.853533	0.000345	1	0.597983	Zfand2a	zinc finger, AN1-type domain 2A
1415941_s_at	1	0	0	0	0	1	0	1	-1.05	1.23	-1.46	-1.12	3.05	1.15	2.19	1	0.919199	0.061576	0.794833	1e-05	1	0.000717	Zfand2a	zinc finger, AN1-type domain 2A
1415942_at	0	0	0	0	0	0	0	0	1.09	1.14	-1.06	-1.19	1.04	-1.14	-1.11	1	0.919199	0.62385	0.385409	0.714228	1	0.357562	Rpl10	ribosomal protein 10
1415943_at	0	0	0	0	0	0	0	0	-1.09	-1.08	1.03	1.22	1.03	1.23	1.16	1	0.989732	0.970725	0.629678	0.910247	1	0.578899	Sdc1	syndecan 1
1415944_at	0	0	0	0	0	0	0	0	-1.22	-1.11	1.18	1.14	-1.34	1.25	1.07	1	0.96029	0.476458	0.759065	0.109642	1	0.852002	Sdc1	syndecan 1
1415945_at	1	0	0	0	0	0	0	1	-1.21	1.44	1.5	-1.29	1.88	1.34	3.4	1	0.919199	0.114813	0.588584	0.009008	1	0.000126	Mcm5	minichromosome maintenance deficient 5, cell division cycle 46 (S. cerevisiae)
1415946_at	1	0	0	0	0	1	0	0	-1.13	1.01	1.76	-1.04	-2.39	1.1	-1.2	1	1	0.008002	0.966795	9.5e-05	1	0.412093	Pigq	phosphatidylinositol glycan anchor biosynthesis, class Q
1415947_at	0	0	0	0	0	0	0	0	1.04	1.14	-1.07	-1.18	-1.06	-1.08	-1.18	1	0.919199	0.715095	0.516784	0.68159	1	0.278181	Creg1	cellular repressor of E1A-stimulated genes 1
1415948_at	0	0	0	0	0	0	0	0	-1.03	1.19	-1.16	-1.21	-1.23	1.01	-1.4	1	0.919199	0.516277	0.619292	0.267732	1	0.118917	Creg1	cellular repressor of E1A-stimulated genes 1
1415949_at	0	0	0	0	0	0	0	0	1.14	1.15	-1.01	-1.17	-1.12	-1.16	-1.29	1	0.940712	1	0.743244	0.626761	1	0.322341	Cpe	carboxypeptidase E
1415950_a_at	1	0	0	0	0	1	0	0	-1.05	1.2	1.53	-1.24	-2.18	1.01	-1.36	1	0.919199	0.024164	0.51367	0.000113	1	0.099932	Pebp1	phosphatidylethanolamine binding protein 1
1415952_at	0	0	0	0	0	0	0	0	-1.01	1	-1.28	1.06	1.37	1.07	1.08	1	1	0.033076	0.830812	0.003848	1	0.588765	Mark2	MAP/microtubule affinity-regulating kinase 2
1415954_at	0	0	0	0	0	0	0	0	1	1.02	-1.01	1.01	1.01	1.03	1	1	1	0.99049	0.979865	0.965676	1	1	1810049H19Rik	RIKEN cDNA 1810049H19 gene
1415955_x_at	0	0	0	0	0	0	0	0	1.16	1.14	1.34	-1.18	-1.44	-1.19	-1.24	1	0.919199	0.1024	0.619326	0.024452	1	0.253668	Prm1	protamine 1
1415956_a_at	0	0	0	0	0	0	0	0	-1.1	1.12	-1.43	-1.04	1.96	1.18	1.5	1	0.985426	0.263668	0.999832	0.01826	1	0.220271	Pctk1	PCTAIRE-motif protein kinase 1
1415957_a_at	0	0	0	0	0	0	0	0	1.05	-1.05	-1.15	1.02	1.22	-1.09	1.01	1	1	0.468566	1	0.193779	1	0.997962	Rrp1	ribosomal RNA processing 1 homolog (S. cerevisiae)
1415961_at	1	0	0	0	0	1	0	1	1.05	-1.01	-1.07	1.03	2.48	-1.03	2.21	1	1	0.764982	0.997558	1.5e-05	1	0.000151	Itm2c	integral membrane protein 2C
1415962_at	0	0	0	0	0	0	0	0	1.07	1.26	1.15	-1.46	-1.07	-1.24	1.01	1	0.919199	0.59432	0.408201	0.802425	1	1	Eif3h	eukaryotic translation initiation factor 3, subunit H
1415963_at	0	0	0	0	0	0	0	0	1.15	1.06	-1.18	-1.03	1.79	-1.12	1.32	1	0.984356	0.297508	0.985267	0.000334	1	0.07836	Hnrnph2	heterogeneous nuclear ribonucleoprotein H2
1415964_at	1	0	0	1	0	1	0	0	-1.26	1.22	2.58	-1.28	-6.45	1.2	-1.97	1	0.964231	0.026506	0.780303	7.9e-05	1	0.114107	Scd1	stearoyl-Coenzyme A desaturase 1
1415965_at	1	0	0	0	0	1	0	1	-1.59	1.52	2.31	-1.74	-15.43	1.4	-4.2	1	0.919199	0.058309	0.487501	3e-06	1	0.002931	Scd1	stearoyl-Coenzyme A desaturase 1
1415966_a_at	0	0	0	0	0	0	0	0	1.03	1.38	1.26	-1.48	-1.91	-1.11	-1.57	1	0.919199	0.514162	0.499506	0.02468	1	0.179198	Ndufv1	NADH dehydrogenase (ubiquinone) flavoprotein 1
1415967_at	0	0	0	0	0	0	0	0	-1.08	1.14	1.15	-1.32	-1.88	-1.07	-1.52	1	0.919199	0.432855	0.40669	0.000353	1	0.017569	Ndufv1	NADH dehydrogenase (ubiquinone) flavoprotein 1
1415970_at	0	0	0	0	0	0	0	0	-1	1.21	1.21	-1.17	-1.53	1.04	-1.26	1	0.919199	0.264853	0.619292	0.007128	1	0.194888	Cox6c	cytochrome c oxidase, subunit VIc
1415971_at	1	0	0	0	0	1	0	1	1.03	-1.07	1.1	1.24	2.42	1.13	2.58	1	0.979366	0.686574	0.508409	3.6e-05	1	5e-05	Marcks	myristoylated alanine rich protein kinase C substrate
1415972_at	1	0	0	0	0	1	0	1	-1.24	-1.13	-1.08	1.1	2.33	1.2	2.68	1	0.963739	0.853432	0.898354	0.000836	1	0.000629	Marcks	myristoylated alanine rich protein kinase C substrate
1415973_at	0	0	0	0	0	0	0	0	1.11	-1.02	1.53	1.23	1.32	1.09	1.82	1	1	0.036639	0.569461	0.116443	1	0.005621	Marcks	myristoylated alanine rich protein kinase C substrate
1415974_at	0	0	0	0	0	0	0	0	-1.09	1.07	-1.36	-1.08	1.05	1.07	-1.19	1	0.991105	0.10478	0.88019	0.837022	1	0.405211	Map2k2	mitogen-activated protein kinase kinase 2
1415975_at	0	0	0	0	0	0	0	0	-1.01	1.28	1.14	-1.22	-1.68	1.07	-1.45	1	0.919199	0.620275	0.634206	0.012189	1	0.107656	Carhsp1	calcium regulated heat stable protein 1
1415976_a_at	0	0	0	0	0	0	0	0	-1.11	1.18	1.2	-1.23	-1.51	1.06	-1.13	1	0.919199	0.442741	0.605779	0.03648	1	0.659824	Carhsp1	calcium regulated heat stable protein 1
1415977_at	1	0	0	1	0	1	0	1	1	1.03	-2.22	-1.03	9.09	1	4.08	1	1	0.026582	1	3e-06	1	0.000575	Isyna1	myo-inositol 1-phosphate synthase A1
1415978_at	0	0	0	0	0	0	0	0	1	1	-1.02	1	1.89	1	1.86	1	1	0.996572	1	0.008232	1	0.021326	Tubb3	tubulin, beta 3
1415979_x_at	0	0	0	0	0	0	0	0	1.06	1.11	1.02	-1.27	1.1	-1.21	1.05	1	0.92431	0.974713	0.409295	0.51206	1	0.809706	Rpl7	ribosomal protein L7
1415980_at	0	0	0	0	0	0	0	0	-1.05	1.29	1.29	-1.39	-1.48	-1.02	-1.09	1	0.919199	0.311632	0.467547	0.066676	1	0.798921	Atp5g2	ATP synthase, H+ transporting, mitochondrial F0 complex, subunit c (subunit 9), isoform 2
1415981_at	0	0	0	0	0	0	0	0	1.14	-1.21	-1.23	1.28	1.56	-1.08	1.11	1	0.919199	0.319559	0.498123	0.016774	1	0.704279	Herpud2	HERPUD family member 2
1415982_at	0	0	0	0	0	0	0	0	-1.02	1.27	-1.25	-1.24	1.26	1.04	1.03	1	0.919199	0.483781	0.702238	0.384751	1	0.984299	Herpud2	HERPUD family member 2
1415983_at	1	0	0	0	0	1	0	0	-1.03	1.24	-1.27	-1.07	2.41	1.18	1.95	1	0.919199	0.296076	0.924239	0.000202	1	0.004863	Lcp1	lymphocyte cytosolic protein 1
1415984_at	0	0	0	0	0	0	0	0	1.22	-1	1.16	1.02	-1.5	-1.19	-1.57	1	1	0.287322	0.987943	0.002009	1	0.002261	Acadm	acyl-Coenzyme A dehydrogenase, medium chain
1415985_at	1	0	0	0	0	1	0	0	1.08	-1.03	-1.71	1.03	2.16	-1.08	1.17	1	1	0.013799	0.992461	0.000423	1	0.529944	Sf3b3	splicing factor 3b, subunit 3
1415986_at	0	0	0	0	0	0	0	0	1.1	1.07	-1.03	-1.12	1.23	-1.15	1.09	1	0.988739	0.959851	0.798316	0.236205	1	0.756972	Clcn4-2	chloride channel 4-2
1415987_at	0	0	0	0	0	0	0	0	-1.06	1.32	-1.54	-1.33	1.42	1.05	-1.02	1	0.919199	0.123285	0.572305	0.15949	1	0.988113	Hdlbp	high density lipoprotein (HDL) binding protein
1415988_at	0	0	0	0	0	0	0	0	-1	1.39	-1.82	-1.21	1.43	1.15	-1.26	1	0.919199	0.054791	0.766098	0.188957	1	0.518463	Hdlbp	high density lipoprotein (HDL) binding protein
1415989_at	1	0	0	0	0	1	0	1	1.2	1.08	-1.69	1.24	8.03	1.12	3.96	1	0.998699	0.029825	0.620361	0	1	1.9e-05	Vcam1	vascular cell adhesion molecule 1
1415990_at	0	0	0	0	0	0	0	0	1.09	1.21	1.2	-1.22	-1.13	-1.1	-1.03	1	0.919199	0.34501	0.54415	0.481617	1	0.954356	Vdac2	voltage-dependent anion channel 2
1415991_a_at	0	0	0	0	0	0	0	0	1.03	1.17	1.19	-1.22	-1.32	-1.08	-1.15	1	0.919199	0.272539	0.487453	0.044644	1	0.437674	Klhdc3	kelch domain containing 3
1415992_at	0	0	0	0	0	0	0	0	-1.07	-1.2	-1.13	1.11	-1.36	-1.01	-1.43	1	0.923545	0.703028	0.883362	0.174187	1	0.176102	Pigo	phosphatidylinositol glycan anchor biosynthesis, class O
1415993_at	1	0	0	1	0	1	0	0	1.05	-1.1	-2.36	1.2	2.1	1.05	-1.17	1	1	0.016978	0.812439	0.01799	1	0.733915	Sqle	squalene epoxidase
1415994_at	1	0	0	1	0	1	0	0	1.07	-1.11	2.17	1.11	-2.6	-1.07	-1.28	1	0.999265	0.028151	0.93095	0.003777	1	0.54182	Cyp2e1	cytochrome P450, family 2, subfamily e, polypeptide 1
1415995_at	0	0	0	0	0	0	0	0	1.39	1.11	1.71	1.13	-1	-1.1	1.23	1	0.939147	0.007535	0.743112	0.998624	1	0.314207	Casp6	caspase 6
1415996_at	1	0	0	0	0	0	0	1	1.5	1.12	-1.28	-1.17	-1.79	-1.57	-3.43	1	0.966306	0.345639	0.752904	0.010981	0.900562	7.7e-05	Txnip	thioredoxin interacting protein
1415997_at	1	0	0	0	0	1	0	1	1.39	1.11	-1.39	-1.12	-2.09	-1.41	-4.07	1	1	0.386929	0.927045	0.023947	1	0.000738	Txnip	thioredoxin interacting protein
1415998_at	1	0	0	0	0	1	0	0	-1.16	1.06	1.36	-1.09	-2.75	1.12	-1.74	1	0.991105	0.057874	0.812298	3e-06	1	0.001846	Vdac1	voltage-dependent anion channel 1
1416000_a_at	0	0	0	0	0	0	0	0	1.01	1.11	1.04	-1.15	-1.04	-1.04	-1.01	1	0.919199	0.717712	0.409295	0.633371	1	0.990363	Prdx1	peroxiredoxin 1
1416001_a_at	0	0	0	0	0	0	0	0	1.18	-1.06	1.29	1.13	1.09	-1.11	1.19	1	0.991994	0.13983	0.71483	0.620677	1	0.357712	Cotl1	coactosin-like 1 (Dictyostelium)
1416002_x_at	0	0	0	0	0	0	0	0	1.09	1.09	1.46	1.03	1.23	1.04	1.66	1	0.966306	0.049773	0.986732	0.222725	1	0.01266	Cotl1	coactosin-like 1 (Dictyostelium)
1416004_at	0	0	0	0	0	0	0	0	-1.09	1.04	-1.1	-1.14	1.53	-1.01	1.52	1	1	0.664228	0.682564	0.008319	1	0.020256	Ywhah	tyrosine 3-monooxygenase/tryptophan 5-monooxygenase activation protein, eta polypeptide
1416005_at	0	0	0	0	0	0	0	0	1.14	1.34	1.16	-1.36	1.04	-1.16	1.06	1	0.919199	0.576345	0.476818	0.90529	1	0.890453	Psmc1	protease (prosome, macropain) 26S subunit, ATPase 1
1416006_at	0	0	0	0	0	0	0	0	-1.22	1.01	-1.17	-1.15	1.03	1.07	1.07	1	1	0.341097	0.632313	0.903178	1	0.752788	Mdk	midkine
1416009_at	0	0	0	0	0	0	0	0	1.1	-1.04	1.32	1.12	1.22	-1.02	1.47	1	1	0.045418	0.667464	0.101195	1	0.008254	Tspan3	tetraspanin 3
1416010_a_at	0	0	0	0	0	0	0	0	-1	1.01	-1.2	-1.13	1.87	-1.12	1.56	1	1	0.329704	0.718826	0.000578	1	0.01536	Ehd1	EH-domain containing 1
1416011_x_at	1	0	0	0	0	1	0	0	-1.01	-1.01	-1.73	-1.07	2.4	-1.06	1.41	1	1	0.00481	0.898354	2.9e-05	1	0.059002	Ehd1	EH-domain containing 1
1416013_at	0	0	0	0	0	0	0	0	1	1.2	-1.23	-1.16	1.26	1.04	1.03	1	0.919199	0.445572	0.777653	0.294836	1	0.96627	Pld3	phospholipase D family, member 3
1416014_at	0	0	0	0	0	0	0	0	1.11	1.38	-1.25	-1.5	-1.09	-1.2	-1.51	1	0.919199	0.305455	0.337605	0.691521	1	0.053976	Abce1	ATP-binding cassette, sub-family E (OABP), member 1
1416015_s_at	0	0	0	0	0	0	0	0	1.06	1.28	-1.43	-1.51	1.15	-1.25	-1.31	1	0.919199	0.113597	0.367897	0.507039	1	0.257696	Abce1	ATP-binding cassette, sub-family E (OABP), member 1
1416016_at	1	0	0	0	1	1	0	1	1.24	-1.51	-1.57	6.25	33.2	3.34	17.11	1	0.919199	0.246226	0.00667	0	0.415899	1e-06	Psmb9	proteasome (prosome, macropain) subunit, beta type 9 (large multifunctional peptidase 2)
1416017_at	0	0	0	0	0	0	0	0	-1.06	1.09	-1.55	-1.06	1.13	1.1	-1.29	1	0.935829	0.005972	0.89557	0.375067	1	0.08899	Copg	coatomer protein complex, subunit gamma
1416018_at	0	0	0	0	0	0	0	0	1.05	-1	-1.02	-1.02	1.35	-1.07	1.26	1	1	0.980985	1	0.067036	1	0.235889	Dr1	down-regulator of transcription 1
1416019_at	0	0	0	0	0	0	0	0	1.23	1.08	-1.16	-1.04	1.48	-1.18	1.03	1	0.988022	0.558087	0.98551	0.050564	1	0.954818	Dr1	down-regulator of transcription 1
1416020_a_at	0	0	0	0	0	0	0	0	-1.12	1.37	1.22	-1.38	-1.49	1.11	-1.09	1	0.919199	0.486258	0.486351	0.079481	1	0.822667	Atp5g1	ATP synthase, H+ transporting, mitochondrial F0 complex, subunit c (subunit 9), isoform 1
1416021_a_at	0	0	0	0	0	0	0	0	-1.74	1.87	2.49	-2.7	-2.14	1.21	2.03	1	0.919199	0.123199	0.401011	0.146675	1	0.264105	Fabp5	fatty acid binding protein 5, epidermal
1416022_at	0	0	0	0	0	0	0	0	-1.88	2.29	2.09	-3.4	-2.04	1.27	1.92	1	0.919199	0.37059	0.409295	0.311928	1	0.460564	Fabp5	fatty acid binding protein 5, epidermal
1416023_at	0	0	0	0	0	0	0	0	1.05	1.03	1.04	-1.01	-1.08	-1.02	-1.08	1	0.991455	0.715766	1	0.36563	1	0.4485	Fabp3	fatty acid binding protein 3, muscle and heart
1416024_x_at	0	0	0	0	0	0	0	0	-1.04	1.09	-1.35	-1.16	1.8	-1.03	1.38	1	0.919199	0.007047	0.437589	8e-06	1	0.003937	Cct3	chaperonin containing Tcp1, subunit 3 (gamma)
1416025_at	0	0	0	0	0	0	0	0	1.1	1	-1.07	-1	1.37	-1.1	1.16	1	1	0.565134	1	0.002577	1	0.175429	Fgg	fibrinogen, gamma polypeptide
1416026_a_at	0	0	0	0	0	0	0	0	-1.06	1.33	1	-1.5	1.17	-1.06	1.24	1	0.919199	1	0.400942	0.486256	1	0.419897	Rpl12	ribosomal protein L12
1416027_at	0	0	0	0	0	0	0	0	1.15	1.12	1.19	-1.04	-1.04	-1.07	1	1	0.919199	0.184421	0.927887	0.807669	1	1	Pdcd6	programmed cell death 6
1416028_a_at	1	0	0	0	0	1	0	1	-1.2	1.25	-1.1	-1.47	3.74	1.02	4.06	1	0.919199	0.821324	0.479635	8.3e-05	1	0.00013	Hn1	hematological and neurological expressed sequence 1
1416029_at	0	0	0	0	0	0	0	0	1.29	-1.05	-1.16	-1	-1.37	-1.36	-2.04	1	1	0.809945	1	0.421009	1	0.09834	Klf10	Kruppel-like factor 10
1416030_a_at	0	0	0	0	0	0	0	0	-1.01	1.91	1.5	-1.78	-1.21	1.09	1.25	1	0.919199	0.397339	0.486163	0.672813	1	0.710317	Mcm7	minichromosome maintenance deficient 7 (S. cerevisiae)
1416031_s_at	0	0	0	0	0	0	0	0	1.08	-1.32	-1.04	1.06	1.64	-1.34	1.46	1	0.919199	0.905503	0.928887	0.006812	1	0.061241	Mcm7	minichromosome maintenance deficient 7 (S. cerevisiae)
1416032_at	0	0	0	0	0	0	0	0	1.01	-1.06	-1.16	1.01	-1.1	-1.07	-1.3	1	0.970656	0.274522	1	0.422914	1	0.054454	Tmem109	transmembrane protein 109
1416034_at	1	0	0	0	0	1	0	0	1.37	1.02	-1.85	1.74	2.84	1.3	1.13	1	1	0.202761	0.516983	0.016472	1	0.889931	Cd24a	CD24a antigen
1416035_at	1	0	0	0	0	1	0	0	1.18	-1.07	-1.84	1.2	3.41	-1.05	1.57	1	1	0.016251	0.699053	2.6e-05	1	0.071847	Hif1a	hypoxia inducible factor 1, alpha subunit
1416036_at	0	0	0	0	0	0	0	0	-1.05	1.39	-1.25	-1.45	1.76	1.01	1.47	1	0.919199	0.451961	0.467098	0.021014	1	0.167378	Fkbp1a	FK506 binding protein 1a
1416037_a_at	0	0	0	0	0	0	0	0	1.07	1.43	-1.23	-1.61	1.27	-1.2	-1.04	1	0.919199	0.582685	0.445552	0.440061	1	0.965793	Cct2	chaperonin containing Tcp1, subunit 2 (beta)
1416038_at	0	0	0	0	0	0	0	0	-1.02	1.1	-1.76	-1.06	1.47	1.06	-1.18	1	0.966177	0.010092	0.942173	0.037567	1	0.50363	Snd1	staphylococcal nuclease and tudor domain containing 1
1416041_at	0	0	0	0	0	0	0	0	-1.06	1.33	-1.03	-1.44	1.4	-1.02	1.45	1	0.919199	0.986881	0.480584	0.179048	1	0.209503	Sgk1	serum/glucocorticoid regulated kinase 1
1416042_s_at	0	0	0	0	0	0	0	0	1.09	1.2	1.06	-1.49	1.09	-1.36	1.06	1	0.935611	0.918175	0.467547	0.786456	1	0.921116	Nasp	nuclear autoantigenic sperm protein (histone-binding)
1416044_at	0	0	0	0	0	0	0	0	1	1.11	-1.2	-1.12	1.07	-1.02	-1.12	1	0.972808	0.492811	0.842901	0.790662	1	0.72909	Flii	flightless I homolog (Drosophila)
1416045_a_at	0	0	0	0	0	0	0	0	-1.01	1.36	-1.27	-1.27	1.45	1.08	1.16	1	0.919199	0.392749	0.619963	0.109022	1	0.657999	Smarcb1	SWI/SNF related, matrix associated, actin dependent regulator of chromatin, subfamily b, member 1
1416046_a_at	1	0	0	0	0	1	0	1	1.1	1.1	1.08	1.04	2.61	1.05	2.57	1	0.980284	0.850399	0.988083	0.000296	1	0.000935	Fuca2	fucosidase, alpha-L- 2, plasma
1416048_at	1	0	0	0	0	1	0	1	-1.04	1	-1.25	1.11	2.89	1.15	2.41	1	1	0.156259	0.750022	1e-06	1	2.5e-05	Phc2	polyhomeotic-like 2 (Drosophila)
1416049_at	0	0	0	0	0	0	0	0	-1.26	1.09	-1.51	1.02	1.26	1.39	1.05	1	0.991994	0.094931	1	0.30069	1	0.917846	Gldc	glycine decarboxylase
1416050_a_at	0	0	0	0	0	0	0	0	-1.03	-1.18	-1.19	1.07	-1.08	-1.07	-1.25	1	0.919199	0.268109	0.85427	0.610425	1	0.157354	Scarb1	scavenger receptor class B, member 1
1416051_at	1	0	0	0	0	1	0	1	-1	-1.05	-1.78	1.11	4.9	1.06	2.76	1	0.969985	0.000146	0.612229	0	1	0	C2	complement component 2 (within H-2S)
1416052_at	0	0	0	0	0	0	0	0	1.05	1.14	1.35	-1.2	-1.44	-1.11	-1.12	1	0.919199	0.031858	0.474705	0.00498	1	0.476831	Prps1	phosphoribosyl pyrophosphate synthetase 1
1416054_at	0	0	0	0	0	0	0	0	1.04	1.16	1.11	-1.26	1.14	-1.13	1.22	1	0.919199	0.490401	0.409295	0.301771	1	0.174178	Rps5	ribosomal protein S5
1416055_at	0	0	0	0	0	0	0	0	1.01	1	1	-1.03	-1.03	-1.04	-1.04	1	1	1	0.889163	0.692714	1	0.691569	Amy2	amylase 2, pancreatic
1416056_a_at	0	0	0	0	0	0	0	0	1.02	1.08	1.32	-1.15	-1.34	-1.1	-1.04	1	0.946156	0.04104	0.549534	0.015983	1	0.852979	Ndufb11	NADH dehydrogenase (ubiquinone) 1 beta subcomplex, 11
1416057_at	0	0	0	0	0	0	0	0	1	1.19	1.33	-1.27	-1.77	-1.06	-1.34	1	0.919199	0.111968	0.476818	0.001278	1	0.113183	Ndufb11	NADH dehydrogenase (ubiquinone) 1 beta subcomplex, 11
1416058_s_at	0	0	0	0	0	0	0	0	-1.02	1.19	1.38	-1.24	-1.86	-1.02	-1.32	1	0.919199	0.055454	0.47684	0.000371	1	0.105381	Atp5c1	ATP synthase, H+ transporting, mitochondrial F1 complex, gamma polypeptide 1
1416059_at	1	0	0	1	0	1	0	0	-1.02	1.06	-2.63	-1.13	2.16	-1.04	-1.19	1	1	0.000206	0.762591	0.000218	1	0.41046	Sec23b	SEC23B (S. cerevisiae)
1416060_at	0	0	0	0	0	0	0	0	1.35	1.03	-1.32	1.07	1.56	-1.23	-1.15	1	1	0.159995	0.909514	0.014014	1	0.561089	Tbc1d15	TBC1 domain family, member 15
1416061_at	0	0	0	0	0	0	0	0	1.34	1.1	-1.45	1.01	1.37	-1.21	-1.42	1	0.919302	0.009094	1	0.011268	1	0.013204	Tbc1d15	TBC1 domain family, member 15
1416062_at	0	0	0	0	0	0	0	0	1.35	1.23	-1.56	-1.22	1.36	-1.33	-1.54	1	0.919199	0.085726	0.689835	0.17676	1	0.105271	Tbc1d15	TBC1 domain family, member 15
1416064_a_at	1	0	0	1	0	1	0	0	1.04	-1.07	-2.19	-1.19	3.21	-1.33	1.41	1	0.981614	0.00073	0.619292	4e-06	1	0.080427	Hspa5	heat shock protein 5
1416065_a_at	0	0	0	0	0	0	0	0	1	1.07	1.01	-1.22	-1.06	-1.14	-1.06	1	0.983157	1	0.538242	0.738955	1	0.84784	Ankrd10	ankyrin repeat domain 10
1416066_at	1	0	0	1	0	1	0	1	-1.02	1.24	-2.45	-1.09	4.82	1.15	2	1	0.929154	0.007862	0.941285	2.6e-05	1	0.03231	Cd9	CD9 antigen
1416067_at	1	0	0	1	0	1	0	0	1.05	1.21	-2.24	-1.98	2.91	-1.73	1.23	1	0.936384	0.016689	0.304844	0.001031	0.924143	0.599657	Ifrd1	interferon-related developmental regulator 1
1416068_at	1	0	0	0	0	1	0	0	1.02	1.19	-1.13	-1.25	2	-1.06	1.75	1	0.919199	0.578947	0.509567	0.00036	1	0.005026	Kars	lysyl-tRNA synthetase
1416069_at	1	0	0	0	0	1	0	1	-1.08	-1.26	-1.99	1.17	10.49	1	5.67	1	0.919199	0.002561	0.679656	0	1	0	Pfkp	phosphofructokinase, platelet
1416070_a_at	0	0	0	0	0	0	0	0	1.03	1.14	-1.18	-1.14	1.43	-1.02	1.18	1	0.979568	0.708698	0.895687	0.249096	1	0.72248	Ddx18	DEAD (Asp-Glu-Ala-Asp) box polypeptide 18
1416071_at	0	0	0	0	0	0	0	0	1.21	-1.13	-1.23	1.21	1.63	-1.13	1.1	1	0.929154	0.290776	0.576239	0.006581	1	0.726079	Ddx18	DEAD (Asp-Glu-Ala-Asp) box polypeptide 18
1416073_a_at	0	0	0	0	0	0	0	0	1.05	1.09	1.08	-1.01	-1.05	1.04	-1.03	1	0.920545	0.61954	1	0.677644	1	0.918236	Pcnt	pericentrin (kendrin)
1416074_a_at	0	0	0	0	0	0	0	0	-1.03	1.17	-1.03	-1.26	1.08	-1.04	1.09	1	0.919199	0.943937	0.503714	0.686299	1	0.759446	Rpl28	ribosomal protein L28
1416075_at	0	0	0	0	0	0	0	0	1.11	1.03	-1.54	1.15	1.84	1.06	1.07	1	1	0.041394	0.743112	0.002628	1	0.831668	Sav1	salvador homolog 1 (Drosophila)
1416076_at	0	0	0	0	0	0	0	0	1	1.01	1.15	1	1.11	1.01	1.28	1	1	0.355211	1	0.464679	1	0.107099	Ccnb1-rs1	cyclin B1, related sequence 1
1416077_at	1	0	0	1	0	1	0	0	1.13	-1.43	-2.39	1.4	3.4	-1.15	1.26	1	0.919199	0.04112	0.675236	0.002729	1	0.677685	Adm	adrenomedullin
1416078_s_at	0	0	0	0	0	0	0	0	-1.02	1.06	-1.07	-1.09	1.07	-1.01	1.02	1	0.991455	0.753619	0.824864	0.686273	1	0.962908	Raf1	v-raf-leukemia viral oncogene 1
1416079_a_at	0	0	0	0	0	0	0	0	1.04	1.23	1.17	-1.4	-1.32	-1.18	-1.18	1	0.919199	0.597344	0.474705	0.215162	1	0.593469	Arpc1a	actin related protein 2/3 complex, subunit 1A
1416081_at	0	0	0	0	0	0	0	0	-1.06	1.27	-1.17	-1.17	1.3	1.15	1.19	1	0.919199	0.601048	0.762259	0.244113	1	0.576556	Smad1	MAD homolog 1 (Drosophila)
1416082_at	0	0	0	0	0	0	0	0	1.05	1.03	-1.17	-1.07	1.27	-1.09	1.04	1	0.993918	0.139588	0.741858	0.012742	1	0.82878	Cep68	centrosomal protein 68
1416083_at	0	0	0	0	0	0	0	0	1.21	-1.01	-1.14	1.06	1.1	-1.15	-1.26	1	1	0.426888	0.895326	0.534579	1	0.143274	Zfand5	zinc finger, AN1-type domain 5
1416084_at	0	0	0	0	0	0	0	0	1.06	1.05	1.05	-1.1	-1.18	-1.11	-1.19	1	0.969985	0.706438	0.624584	0.060119	1	0.085707	Zfand5	zinc finger, AN1-type domain 5
1416085_s_at	0	0	0	0	0	0	0	0	1.29	1.23	1.05	-1.11	-1.12	-1.16	-1.38	1	0.919199	0.932755	0.884584	0.67212	1	0.237081	Zfand5	zinc finger, AN1-type domain 5
1416086_at	1	0	0	0	0	1	0	0	-1.07	-1.11	-1.32	1.04	2	-1	1.61	1	0.93526	0.087849	0.966274	0.000128	1	0.006606	Tpst2	protein-tyrosine sulfotransferase 2
1416087_at	0	0	0	0	0	0	0	0	-1.09	1.02	1.15	-1.02	1.09	1.09	1.36	1	1	0.27799	0.993283	0.49773	1	0.018916	Ap1s1	adaptor protein complex AP-1, sigma 1
1416088_a_at	0	0	0	0	0	0	0	0	-1.03	1.39	1.2	-1.61	-1.27	-1.12	-1.02	1	0.919199	0.594849	0.409295	0.381323	1	0.991462	Rps15	ribosomal protein S15
1416089_at	0	0	0	0	0	0	0	0	-1.04	1.2	1.19	-1.34	-1.2	-1.08	1.04	1	0.919199	0.389825	0.420058	0.29819	1	0.932481	Rps15	ribosomal protein S15
1416090_at	1	0	0	0	0	1	0	0	1.04	1.08	1.45	-1.06	-2	-1.01	-1.43	1	0.937256	0.008689	0.864729	1.7e-05	1	0.010718	Pdhb	pyruvate dehydrogenase (lipoamide) beta
1416091_at	0	0	0	0	0	0	0	0	1.02	1.19	1.07	-1.02	-1.5	1.16	-1.43	1	0.922541	0.86978	1	0.06678	1	0.17106	Mtap4	microtubule-associated protein 4
1416092_a_at	0	0	0	0	0	0	0	0	-1.04	-1.08	-1.02	1.09	1.09	1.05	1.1	1	0.919199	0.899271	0.655293	0.403707	1	0.396416	Mtap4	microtubule-associated protein 4
1416093_a_at	0	0	0	0	0	0	0	0	-1.03	1.21	-1.03	-1.44	1.14	-1.16	1.15	1	0.919199	0.963884	0.367897	0.495761	1	0.572891	Mrpl20	mitochondrial ribosomal protein L20
1416094_at	0	0	0	0	0	0	0	0	1.13	1.05	-1.16	1	1.3	-1.07	-1.01	1	0.991994	0.268261	1	0.026732	1	0.998196	Adam9	a disintegrin and metallopeptidase domain 9 (meltrin gamma)
1416095_x_at	0	0	0	0	0	0	0	0	1.05	1.15	-1.08	-1.19	1.22	-1.08	1.08	1	0.919199	0.650665	0.487501	0.096886	1	0.662689	1110005A23Rik	RIKEN cDNA 1110005A23 gene
1416096_at	0	0	0	0	0	0	0	0	-1.07	1.28	1.06	-1.21	1.16	1.13	1.31	1	0.919199	0.890596	0.677909	0.536991	1	0.310951	AI413782	expressed sequence AI413782
1416099_at	0	0	0	0	0	0	0	0	-1.02	1.2	-1.09	-1.25	1.18	-1.03	1.1	1	0.919199	0.683222	0.464586	0.26861	1	0.644436	Rpl27	ribosomal protein L27
1416100_at	0	0	0	0	0	0	0	0	1.03	1.07	-1.24	-1.1	1.22	-1.06	-1.04	1	0.993701	0.338632	0.85157	0.297861	1	0.928734	Eif3d	eukaryotic translation initiation factor 3, subunit D
1416101_a_at	1	0	0	0	0	1	0	1	1.16	1.09	-1.69	1.53	4.1	1.44	2.08	1	1	0.100962	0.476818	9e-05	1	0.027517	Hist1h1c	histone cluster 1, H1c
1416102_at	0	0	0	0	0	0	0	0	1.03	1.14	-1.35	-1.19	1.44	-1.07	1.04	1	0.947749	0.196608	0.697249	0.069687	1	0.929659	Ywhaz	tyrosine 3-monooxygenase/tryptophan 5-monooxygenase activation protein, zeta polypeptide
1416103_at	0	0	0	0	0	0	0	0	-1.05	1.08	1.04	1.01	1.21	1.14	1.32	1	0.963263	0.890122	1	0.14534	1	0.069696	Ywhaz	tyrosine 3-monooxygenase/tryptophan 5-monooxygenase activation protein, zeta polypeptide
1416104_at	0	0	0	0	0	0	0	0	1.01	1.1	1.36	-1.21	-1.9	-1.1	-1.41	1	0.963263	0.12638	0.597503	0.00126	1	0.094758	Mpdu1	mannose-P-dolichol utilization defect 1
1416105_at	0	0	0	0	0	0	0	0	1.04	1.15	1.31	1	-1.51	1.1	-1.2	1	0.919199	0.145441	1	0.015046	1	0.362765	Nnt	nicotinamide nucleotide transhydrogenase
1416106_at	0	0	0	0	0	0	0	0	-1.24	-1.01	-1.32	-1.57	-1.05	-1.29	-1.13	1	1	0.3257	0.404382	0.882876	1	0.757069	Kti12	KTI12 homolog, chromatin associated (S. cerevisiae)
1416108_a_at	1	0	0	1	0	1	0	0	-1.2	1.15	-2.15	-1.46	2.52	-1.06	1.41	1	0.943811	0.004481	0.409295	0.000316	1	0.173557	Tmed3	transmembrane emp24 domain containing 3
1416109_at	1	0	0	0	0	1	0	0	1.01	1.31	1.68	-1.42	-2.07	-1.1	-1.25	1	0.919199	0.056609	0.481516	0.004459	1	0.463957	Fuca1	fucosidase, alpha-L- 1, tissue
1416110_at	0	0	0	0	0	0	0	0	-1.09	-1.01	-1.51	-1.06	1.48	1.02	1.07	1	1	0.003085	0.864017	0.001455	1	0.699228	Slc35a4	solute carrier family 35, member A4
1416111_at	0	0	0	0	0	0	0	0	1.01	-1.09	-1.44	1.1	1.9	1	1.31	1	0.978872	0.105871	0.868776	0.003346	1	0.27084	Cd83	CD83 antigen
1416112_at	0	0	0	0	0	0	0	0	-1.06	1.05	1.25	-1.19	-1.85	-1.06	-1.39	1	1	0.229687	0.595517	0.000806	1	0.073315	Cox8a	cytochrome c oxidase, subunit VIIIa
1416113_at	0	0	0	0	0	0	0	0	-1.04	-1.11	-1.17	1.03	-1.11	-1.04	-1.25	1	0.935829	0.376067	0.993283	0.522841	1	0.209188	Fkbp8	FK506 binding protein 8
1416114_at	1	0	0	0	0	1	0	1	-1.03	-1.18	-1.24	1.25	-4.63	1.09	-5.58	1	0.964537	0.600233	0.763538	0.000106	1	0.0001	Sparcl1	SPARC-like 1 (mast9, hevin)
1416115_at	0	0	0	0	0	0	0	0	1.09	1.31	1.06	-1.18	-1.1	1.03	-1.13	1	0.919199	0.869856	0.681314	0.669875	1	0.653171	Orc3l	origin recognition complex, subunit 3-like (S. cerevisiae)
1416116_at	0	0	0	0	0	0	0	0	1.02	-1.34	-1.01	1.19	1.04	-1.14	1.01	1	0.919199	0.995183	0.533443	0.82054	1	0.983711	Orc3l	origin recognition complex, subunit 3-like (S. cerevisiae)
1416118_at	0	0	0	0	0	0	0	0	-1.11	1.12	-1.07	-1.05	1.14	1.19	1.18	1	0.969489	0.880486	0.987012	0.619838	1	0.601241	Trim59	tripartite motif-containing 59
1416119_at	1	0	0	0	0	1	0	0	1.02	1.03	-1.15	-1.03	2.09	-1.02	1.78	1	0.972565	0.066096	0.890785	0	1	1e-06	Txn1	thioredoxin 1
1416120_at	0	0	0	0	0	0	0	0	-1.01	1.12	1.01	-1	1.07	1.13	1.09	1	0.919199	0.992487	1	0.615107	1	0.59533	Rrm2	ribonucleotide reductase M2
1416122_at	0	0	0	0	0	0	0	0	-1.05	1.32	-1.49	-1.32	1.84	1.05	1.29	1	0.919199	0.090913	0.507891	0.006136	1	0.311327	Ccnd2	cyclin D2
1416123_at	0	0	0	0	0	0	0	0	1.02	-1.12	-1.04	1.12	1.07	-1.02	1.02	1	0.919199	0.829314	0.623563	0.553055	1	0.965362	Ccnd2	cyclin D2
1416124_at	0	0	0	0	0	0	0	0	-1.02	1.03	-1.28	-1.05	1.25	1.01	-1	1	1	0.222181	0.963928	0.205546	1	1	Ccnd2	cyclin D2
1416125_at	0	0	0	0	0	0	0	0	-1.28	-1.1	-1.82	-1.68	1.27	-1.45	-1.12	1	0.980406	0.021812	0.317753	0.288848	1	0.749251	Fkbp5	FK506 binding protein 5
1416126_at	0	0	0	0	0	0	0	0	1.17	-1.26	-1.28	1.07	1.09	-1.38	-1.38	1	0.919199	0.22578	0.921482	0.688577	0.939782	0.113175	Rpo1-2	RNA polymerase 1-2
1416127_a_at	0	0	0	0	0	0	0	0	1	1.26	-1.2	-1.15	1.07	1.09	-1.13	1	0.919199	0.330429	0.68513	0.728716	1	0.583448	Dnpep	aspartyl aminopeptidase
1416128_at	0	0	0	0	0	0	0	0	-1.08	-1.17	-1.38	-1.01	1.5	-1.1	1.17	1	0.929154	0.180322	1	0.057989	1	0.597264	Tuba1c	tubulin, alpha 1C
1416129_at	0	0	0	0	0	0	0	0	-2.04	1.12	-1.62	-2.25	1.47	1.02	1.84	1	1	0.396805	0.421101	0.444258	1	0.289128	Errfi1	ERBB receptor feedback inhibitor 1
1416130_at	0	0	0	0	0	0	0	0	1.29	-1.04	1.46	1.41	-1.29	1.05	-1.14	1	1	0.162491	0.484219	0.299285	1	0.713798	Prnp	prion protein
1416131_s_at	0	0	0	0	0	0	0	0	1.07	1.06	1.11	-1.1	-1.01	-1.1	1.02	1	0.978872	0.563272	0.765373	0.95926	1	0.941922	Efr3a	EFR3 homolog A (S. cerevisiae)
1416132_at	0	0	0	0	0	0	0	0	1.16	1.08	-1.1	-1.14	1.01	-1.23	-1.27	1	0.988022	0.735153	0.771259	0.991937	1	0.300176	Efr3a	EFR3 homolog A (S. cerevisiae)
1416133_at	0	0	0	0	0	0	0	0	-1.07	-1.05	1.13	-1.09	-1.24	-1.06	-1.02	1	0.990705	0.388576	0.753954	0.071501	1	0.941332	Efr3a	EFR3 homolog A (S. cerevisiae)
1416135_at	0	0	0	0	0	0	0	0	1.17	1.04	-1.24	-1.04	1.69	-1.18	1.17	1	1	0.253444	0.962955	0.003105	1	0.46823	Apex1	apurinic/apyrimidinic endonuclease 1
1416137_at	0	0	0	0	0	0	0	0	1.03	1.24	-1.07	-1.28	1.12	-1.07	1.02	1	0.919199	0.835448	0.503714	0.56332	1	0.971925	Anxa7	annexin A7
1416138_at	0	0	0	0	0	0	0	0	1.06	1.28	-1.23	-1.32	1.4	-1.09	1.08	1	0.919199	0.379662	0.490292	0.08394	1	0.822637	Anxa7	annexin A7
1416140_a_at	0	0	0	0	0	0	0	0	-1.01	-1.07	-1.38	-1.01	1.31	-1.07	-1.04	1	0.978872	0.052549	1	0.062962	1	0.88243	Dhx30	DEAH (Asp-Glu-Ala-His) box polypeptide 30
1416141_a_at	0	0	0	0	0	0	0	0	1.02	1.06	-1.01	-1.15	-1.12	-1.11	-1.16	1	0.969985	0.990621	0.561082	0.355861	1	0.311988	Rps6	ribosomal protein S6
1416142_at	0	0	0	0	0	0	0	0	1	1	-1.28	-1.11	1.95	-1.11	1.52	1	1	0.101767	0.712841	8.7e-05	1	0.008795	Rps6	ribosomal protein S6
1416143_at	0	0	0	0	0	0	0	0	-1.07	1.16	1.16	-1.19	-1.53	1.04	-1.24	1	0.919199	0.42002	0.55813	0.006821	1	0.227867	Atp5j	ATP synthase, H+ transporting, mitochondrial F0 complex, subunit F
1416144_a_at	0	0	0	0	0	0	0	0	1.19	1.15	-1.11	-1.2	1.32	-1.24	1	1	0.919199	0.608452	0.568907	0.077859	1	1	Dhx15	DEAH (Asp-Glu-Ala-His) box polypeptide 15
1416145_at	0	0	0	0	0	0	0	0	1.04	1.1	-1.27	-1.18	1.17	-1.1	-1.12	1	0.946156	0.184226	0.617506	0.317815	1	0.599391	Dhx15	DEAH (Asp-Glu-Ala-His) box polypeptide 15
1416146_at	0	0	0	0	0	0	0	0	1.06	1.11	-1.16	-1.08	1.15	-1.03	-1.07	1	0.972356	0.614855	0.936803	0.574905	1	0.867505	Hspa4	heat shock protein 4
1416147_at	0	0	0	0	0	0	0	0	1.04	-1.1	-1.43	1.08	1.62	-1.06	1.09	1	0.949735	0.041616	0.858778	0.003757	1	0.710834	Hspa4	heat shock protein 4
1416148_at	0	0	0	0	0	0	0	0	1.02	-1.11	-1.1	1.12	1.39	-1.01	1.24	1	0.919199	0.527203	0.638579	0.007406	1	0.106887	Laptm4b	lysosomal-associated protein transmembrane 4B
1416149_at	0	0	0	0	0	0	0	0	1.16	1.07	1.13	1.14	-1.23	1.06	-1.26	1	0.977393	0.55847	0.712841	0.186221	1	0.212657	Olig1	oligodendrocyte transcription factor 1
1416150_a_at	0	0	0	0	0	0	0	0	1.04	1.15	-1.16	-1.11	1.53	-1	1.26	1	0.932723	0.551023	0.853533	0.032067	1	0.335158	Sfrs3	splicing factor, arginine/serine-rich 3 (SRp20)
1416151_at	0	0	0	0	0	0	0	0	1.15	-1.05	1.13	1.07	1.44	-1.13	1.42	1	1	0.662779	0.933558	0.082148	1	0.152488	Sfrs3	splicing factor, arginine/serine-rich 3 (SRp20)
1416152_a_at	1	0	0	0	0	1	0	0	1.17	1.16	-1.47	-1.06	2.13	-1.07	1.24	1	0.963094	0.200368	0.970918	0.00648	1	0.536698	Sfrs3	splicing factor, arginine/serine-rich 3 (SRp20)
1416153_at	0	0	0	0	0	0	0	0	1.08	-1.06	-1.61	1.04	1.65	-1.09	-1.05	1	0.98017	0.003163	0.933558	0.000616	1	0.841622	Srp54a	signal recognition particle 54a
1416154_at	0	0	0	0	0	0	0	0	1.07	-1.06	1.24	1.11	1	-1.02	1.17	1	0.971854	0.112505	0.701906	1	1	0.290418	Srp54a	signal recognition particle 54a
1416155_at	0	0	0	0	0	0	0	0	1.3	1.15	1.62	-1.17	-1.47	-1.33	-1.18	1	0.961274	0.079149	0.798524	0.113686	1	0.619992	Hmgb3	high mobility group box 3
1416156_at	0	0	0	0	0	0	0	0	1.11	1.13	-1.82	1	1.73	1.02	-1.17	1	0.96473	0.023593	1	0.019339	1	0.627782	Vcl	vinculin
1416157_at	0	0	0	0	0	0	0	0	-1.04	1	-1.86	-1.24	1.49	-1.19	-1.19	1	1	0.010978	0.604591	0.052565	1	0.509054	Vcl	vinculin
1416158_at	0	0	0	0	0	0	0	0	1.01	1.24	1.92	-1.08	-1.94	1.13	-1.03	1	0.919199	0.021423	0.934893	0.009163	1	0.979199	Nr2f2	nuclear receptor subfamily 2, group F, member 2
1416159_at	0	0	0	0	0	0	0	0	1.17	-1.06	1.42	1.35	-1.48	1.09	-1.22	1	1	0.164939	0.510861	0.076424	1	0.4908	Nr2f2	nuclear receptor subfamily 2, group F, member 2
1416160_at	0	0	0	0	0	0	0	0	1.07	1.22	1.36	1.05	-1.19	1.19	1.07	1	0.956259	0.440405	1	0.646273	1	0.92963	Nr2f2	nuclear receptor subfamily 2, group F, member 2
1416161_at	0	0	0	0	0	0	0	0	1.1	1.23	-1.07	-1.06	1.14	1.07	-1.03	1	0.919199	0.731134	0.902457	0.328333	1	0.939581	Rad21	RAD21 homolog (S. pombe)
1416162_at	0	0	0	0	0	0	0	0	1.11	1.17	-1.64	-1.09	1.18	-1.03	-1.54	1	0.925073	0.035165	0.898354	0.44273	1	0.066805	Rad21	RAD21 homolog (S. pombe)
1416163_at	0	0	0	0	0	0	0	0	1.08	1.26	1.23	-1.23	1.03	-1.06	1.17	1	0.919199	0.23448	0.495473	0.892621	1	0.404108	Cops4	COP9 (constitutive photomorphogenic) homolog, subunit 4 (Arabidopsis thaliana)
1416164_at	1	0	0	0	0	1	0	1	1.04	-1.2	1.15	1.18	-3.35	-1.06	-3.03	1	0.919199	0.495783	0.6224	2e-06	1	1.1e-05	Fbln5	fibulin 5
1416165_at	0	0	0	0	0	0	0	0	1.07	-1.08	-1.01	1.04	1.35	-1.11	1.25	1	0.995019	1	0.993897	0.140357	1	0.376992	Rab31	RAB31, member RAS oncogene family
1416166_a_at	0	0	0	0	0	0	0	0	-1.01	1.41	1.44	-1.49	-1.11	-1.04	1.31	1	0.919199	0.130212	0.407671	0.661957	1	0.301157	Prdx4	peroxiredoxin 4
1416167_at	0	0	0	0	0	0	0	0	-1	1.14	1.19	-1.29	-1.22	-1.13	-1.02	1	0.919199	0.291858	0.409295	0.158685	1	0.959175	Prdx4	peroxiredoxin 4
1416168_at	1	0	0	1	0	1	0	1	1.08	1.19	2.3	-1.16	-4.39	-1.06	-2.06	1	0.929154	0.003794	0.790287	8e-06	1	0.008647	Serpinf1	serine (or cysteine) peptidase inhibitor, clade F, member 1
1416170_at	0	0	0	0	0	0	0	0	1.06	1.4	1.18	-1.4	-1.26	-1.07	-1.14	1	0.919199	0.565162	0.466335	0.293202	1	0.678474	Trap1	TNF receptor-associated protein 1
1416171_at	0	0	0	0	0	0	0	0	1.03	1.17	-1.17	-1.25	1.18	-1.1	-1.01	1	0.92431	0.558842	0.592651	0.42772	1	0.996306	2310037I24Rik	RIKEN cDNA 2310037I24 gene
1416172_at	0	0	0	0	0	0	0	0	1.2	1.11	1.08	-1.11	1.01	-1.21	-1.1	1	0.964537	0.79318	0.83484	0.978152	1	0.754611	Pes1	pescadillo homolog 1, containing BRCT domain (zebrafish)
1416173_at	1	0	0	0	0	1	0	0	1.07	1.19	-1.14	-1.07	2.39	1.04	1.96	1	0.919322	0.654119	0.937743	0.000445	1	0.008159	Pes1	pescadillo homolog 1, containing BRCT domain (zebrafish)
1416174_at	0	0	0	0	0	0	0	0	1.26	1.24	1.4	-1.04	-1.45	-1.06	-1.31	1	0.919199	0.033619	0.948281	0.009685	1	0.094097	Rbbp9	retinoblastoma binding protein 9
1416175_a_at	0	0	0	0	0	0	0	0	1.06	1.26	-1.03	-1.32	1.11	-1.11	1.03	1	0.919199	0.934537	0.381565	0.471093	1	0.94467	Vdac3	voltage-dependent anion channel 3
1416176_at	0	0	0	0	0	0	0	0	1.14	-1.03	1.21	1.06	-1.41	-1.1	-1.33	1	1	0.215402	0.898354	0.014302	1	0.072633	Hmgb1	high mobility group box 1
1416177_at	0	0	0	0	0	0	0	0	1.14	1.1	-1.02	-1.22	1.34	-1.26	1.15	1	0.952022	0.978906	0.551703	0.070583	1	0.502358	Rbmxrt	RNA binding motif protein, X chromosome retrogene
1416178_a_at	0	0	0	0	0	0	0	0	1.09	-1	1.43	-1.26	-1.5	-1.38	-1.14	1	1	0.126294	0.584203	0.052035	1	0.645901	Plekhb1	pleckstrin homology domain containing, family B (evectins) member 1
1416179_a_at	0	0	0	0	0	0	0	0	1.24	1.18	1.36	1.05	-1.54	1	-1.41	1	0.919199	0.079489	0.942512	0.007484	1	0.053954	Rdx	radixin
1416180_a_at	0	0	0	0	0	0	0	0	1.35	1.28	1.51	-1.11	-1.73	-1.18	-1.56	1	0.919199	0.168218	0.89943	0.038498	1	0.148464	Rdx	radixin
1416181_at	0	0	0	0	0	0	0	0	-1.01	-1.14	-1.11	-1.07	1.27	-1.21	1.15	1	0.919199	0.248717	0.678335	0.005979	0.794237	0.138414	Mesdc2	mesoderm development candidate 2
1416182_at	0	0	0	0	0	0	0	0	-1.1	-1.11	-1.38	-1.11	1.25	-1.13	-1	1	0.951067	0.105922	0.808007	0.207563	1	1	Apba3	amyloid beta (A4) precursor protein-binding, family A, member 3
1416183_a_at	0	0	0	0	0	0	0	0	-1	1.05	1.25	1.02	-1.26	1.07	-1	1	0.947965	0.015183	0.979876	0.006119	1	1	Ldhb	lactate dehydrogenase B
1416184_s_at	1	0	0	1	0	1	0	0	1.1	-1.18	-2.18	1.16	3	-1.12	1.26	1	0.963186	0.021823	0.860131	0.000934	1	0.563872	Hmga1	high mobility group AT-hook 1
1416185_a_at	0	0	0	0	0	0	0	0	1.07	1.09	1.56	-1	-1.71	1.02	-1.16	1	0.935822	0.003085	1	0.000204	1	0.290264	Adh5	alcohol dehydrogenase 5 (class III), chi polypeptide
1416186_at	0	0	0	0	0	0	0	0	1.11	1.02	1.18	1.1	1.14	1	1.2	1	1	0.320212	0.772472	0.372297	1	0.276395	Pnrc2	proline-rich nuclear receptor coactivator 2
1416187_s_at	0	0	0	0	0	0	0	0	1.07	1.04	1.1	1.18	1.2	1.15	1.24	1	1	0.621482	0.577507	0.223605	1	0.229101	Pnrc2	proline-rich nuclear receptor coactivator 2
1416188_at	1	0	0	0	0	1	0	0	-1.06	1.1	1.23	-1.11	-2.3	1.05	-1.77	1	0.93526	0.163904	0.733804	1e-05	1	0.000929	Gm2a	GM2 ganglioside activator protein
1416189_a_at	1	0	0	0	0	1	0	0	-1.04	1.12	-1.53	-1.16	2.4	1	1.63	1	0.92431	0.011842	0.619292	1.1e-05	1	0.004489	Sec61a1	Sec61 alpha 1 subunit (S. cerevisiae)
1416190_a_at	1	0	0	1	0	1	0	0	-1.05	1.34	-2.15	-1.44	2.62	-1.02	1.28	1	0.919199	0.044635	0.597503	0.006547	1	0.592457	Sec61a1	Sec61 alpha 1 subunit (S. cerevisiae)
1416191_at	1	0	0	1	0	1	0	0	-1.03	1.23	-2.53	-1.35	2.7	-1.07	1.1	1	0.947842	0.017404	0.666714	0.005253	1	0.892082	Sec61a1	Sec61 alpha 1 subunit (S. cerevisiae)
1416192_at	0	0	0	0	0	0	0	0	-1.06	1.1	-1.26	-1.11	1.52	1.05	1.28	1	0.969985	0.281735	0.8376	0.026192	1	0.263745	Napa	N-ethylmaleimide sensitive fusion protein attachment protein alpha
1416193_at	1	0	0	0	0	1	0	1	1.32	1.1	1.35	1.14	-4.95	-1.04	-4.81	1	0.974633	0.219982	0.806233	2e-06	1	6e-06	Car1	carbonic anhydrase 1
1416194_at	1	0	0	0	0	0	0	1	1.04	1.1	-1.18	-1.12	-1.96	-1.05	-2.42	1	0.982868	0.595359	0.882336	0.007571	1	0.002933	Cyp4b1	cytochrome P450, family 4, subfamily b, polypeptide 1
1416197_at	0	0	0	0	0	0	0	0	1.07	1.26	1.19	-1.21	1.01	-1.03	1.13	1	0.919199	0.362733	0.570565	0.972205	1	0.586509	Snrpc	U1 small nuclear ribonucleoprotein C
1416198_at	1	0	0	0	0	1	0	0	-1.02	1.06	1.49	-1.11	-2	-1.02	-1.3	1	0.963263	0.003295	0.657784	8e-06	1	0.034137	Th1l	TH1-like homolog (Drosophila)
1416199_at	0	0	0	0	0	0	0	0	1.14	-1.1	-1.09	1.17	1.16	-1.07	-1.08	1	0.963739	0.729587	0.679656	0.423724	1	0.80675	Kifc3	kinesin family member C3
1416200_at	1	0	0	1	0	1	0	0	1.1	1.23	-2.71	1.15	4.39	1.29	1.47	1	0.919199	0.000287	0.746011	1e-06	1	0.070499	Il33	interleukin 33
1416201_at	0	0	0	0	0	0	0	0	1.09	1.1	-1.41	-1.28	1.33	-1.26	-1.15	1	0.935822	0.036669	0.421917	0.046028	1	0.449269	Crk	v-crk sarcoma virus CT10 oncogene homolog (avian)
1416202_at	1	0	0	0	0	1	0	0	1.02	1.25	1.34	-1.34	-2.22	-1.09	-1.69	1	0.919199	0.240006	0.507645	0.001079	1	0.036196	Phb2	prohibitin 2
1416203_at	1	0	0	0	0	1	0	1	1.04	1.16	1.67	-1.23	-3.64	-1.11	-2.26	1	0.920967	0.014731	0.57081	3e-06	1	0.000528	Aqp1	aquaporin 1
1416204_at	1	0	0	1	0	1	0	1	-1.05	1.34	2.49	-1.38	-6.42	1.02	-2.46	1	0.923545	0.032527	0.689879	8.1e-05	1	0.03751	Gpd1	glycerol-3-phosphate dehydrogenase 1 (soluble)
1416205_at	0	0	0	0	0	0	0	0	-1.06	1.37	1.25	-1.38	-1.82	1.06	-1.37	1	0.919199	0.437986	0.50686	0.014702	1	0.277934	Glb1	galactosidase, beta 1
1416207_at	0	0	0	0	0	0	0	0	1.26	1.19	1.47	-1.05	-1.25	-1.12	-1.07	1	0.919199	0.083215	0.960694	0.264279	1	0.859176	Taz	tafazzin
1416208_at	0	0	0	0	0	0	0	0	1.12	1.16	1.15	-1.2	1.19	-1.15	1.22	1	0.919199	0.502755	0.590512	0.29847	1	0.311091	Usp14	ubiquitin specific peptidase 14
1416209_at	1	0	0	0	0	1	0	0	1.03	1	1.43	1.01	-2.15	-1.02	-1.54	1	1	0.009529	1	6e-06	1	0.00256	Glud1	glutamate dehydrogenase 1
1416210_at	0	0	0	0	0	0	0	0	1.06	1.43	1.36	-1.6	-1.56	-1.19	-1.22	1	0.919199	0.346629	0.420058	0.10513	1	0.600117	Imp3	IMP3, U3 small nucleolar ribonucleoprotein, homolog (yeast)
1416212_at	0	0	0	0	0	0	0	0	1.06	-1.02	-1.08	-1.1	1.36	-1.2	1.19	1	1	0.656323	0.712967	0.01226	1	0.216541	Magoh	mago-nashi homolog, proliferation-associated (Drosophila)
1416213_x_at	0	0	0	0	0	0	0	0	-1.05	1.14	-1.46	-1.28	1.83	-1.07	1.31	1	0.919199	0.020535	0.418189	0.000319	1	0.093977	Surf4	surfeit gene 4
1416214_at	1	0	0	0	0	0	0	1	-1.05	-1.06	1.56	1.01	1.38	1	2.25	1	0.947965	0.000675	1	0.00204	1	1e-06	Mcm4	minichromosome maintenance deficient 4 homolog (S. cerevisiae)
1416215_at	0	0	0	0	0	0	0	0	1.19	1.3	1.18	-1.14	-1.23	-1.04	-1.23	1	0.919199	0.481948	0.772961	0.290214	1	0.366725	Gosr1	golgi SNAP receptor complex member 1
1416216_at	0	0	0	0	0	0	0	0	-1.02	1	-1.41	-1	1.08	1.02	-1.29	1	1	0.021879	1	0.587408	1	0.092879	Reps1	RalBP1 associated Eps domain containing protein
1416217_a_at	0	0	0	0	0	0	0	0	1	1.2	1.23	-1.3	-1.16	-1.09	1.05	1	0.919199	0.280061	0.447562	0.378667	1	0.863791	Rpl37a	ribosomal protein L37a
1416218_x_at	0	0	0	0	0	0	0	0	-1.03	1	1.14	-1.1	-1.05	-1.07	1.12	1	1	0.199142	0.597717	0.601912	1	0.318787	Rpl37a	ribosomal protein L37a
1416219_at	0	0	0	0	0	0	0	0	1.03	1.22	1	-1.3	1.29	-1.09	1.26	1	0.919199	1	0.428531	0.092724	1	0.197772	Rpl19	ribosomal protein L19
1416220_at	0	0	0	0	0	0	0	0	1.05	1.02	1.05	-1.03	1.63	-1.05	1.63	1	1	0.720148	0.942624	2.2e-05	1	6e-05	Spcs1	signal peptidase complex subunit 1 homolog (S. cerevisiae)
1416221_at	1	0	0	1	0	1	0	0	-1.31	-1.11	-2.05	-1.02	2.7	1.16	1.73	1	0.988739	0.022268	1	0.001111	1	0.080121	Fstl1	follistatin-like 1
1416222_at	1	0	0	0	0	1	0	0	1.02	1.3	1.4	-1.12	-2.01	1.14	-1.46	1	0.919199	0.311499	0.90601	0.017168	1	0.271262	Nsdhl	NAD(P) dependent steroid dehydrogenase-like
1416223_at	0	0	0	0	0	0	0	0	-1.02	-1.22	-1.08	1.13	-1.07	-1.06	-1.13	1	0.919199	0.539322	0.555603	0.494539	1	0.291788	Sh3bp5l	SH3 binding domain protein 5 like
1416224_at	0	0	0	0	0	0	0	0	1.04	1.03	-1.02	-1.08	1.03	-1.09	-1.02	1	0.983337	0.931547	0.648056	0.749435	1	0.901547	Zbtb17	zinc finger and BTB domain containing 17
1416225_at	1	0	0	1	0	1	0	0	1.03	1.02	2.4	-1.01	-2.98	-1.03	-1.28	1	1	0.001454	1	4.8e-05	1	0.319694	Adh1	alcohol dehydrogenase 1 (class I)
1416226_at	1	0	0	0	0	1	0	1	-1.08	1.07	-1.61	-1.27	3.74	-1.1	2.51	1	1	0.073018	0.619292	2.7e-05	1	0.001745	Arpc1b	actin related protein 2/3 complex, subunit 1B
1416227_at	0	0	0	0	0	0	0	0	1.13	1.03	1	-1	1.02	-1.1	-1.1	1	1	1	1	0.870966	1	0.449418	Arpc1b	actin related protein 2/3 complex, subunit 1B
1416228_at	0	0	0	0	0	0	0	0	1	1.54	-1	-1.7	1.27	-1.11	1.26	1	0.919199	1	0.40377	0.421986	1	0.540862	Pin1	protein (peptidyl-prolyl cis/trans isomerase) NIMA-interacting 1
1416229_at	0	0	0	0	0	0	0	0	1.02	1.15	1.33	-1.32	-1.4	-1.17	-1.08	1	0.919199	0.03747	0.317859	0.007416	1	0.661591	Rfk	riboflavin kinase
1416230_at	0	0	0	0	0	0	0	0	-1.01	1.19	1.44	-1.38	-1.45	-1.15	-1	1	0.919199	0.031799	0.333163	0.013569	1	1	Rfk	riboflavin kinase
1416231_at	0	0	0	0	0	0	0	0	-1.08	1.02	1.31	-1.19	-1.77	-1.08	-1.25	1	1	0.138522	0.596188	0.001599	1	0.256443	Vac14	Vac14 homolog (S. cerevisiae)
1416233_at	0	0	0	0	0	0	0	0	-1.01	1.19	1.09	-1.31	-1	-1.08	1.1	1	0.919199	0.693172	0.409295	1	1	0.659535	Eif3i	eukaryotic translation initiation factor 3, subunit I
1416234_at	1	0	0	1	0	1	0	0	-1.1	1.03	-2.5	-1	3.32	1.13	1.46	1	1	0.00056	1	8e-06	1	0.07953	Lrrc59	leucine rich repeat containing 59
1416235_at	1	0	0	1	0	1	0	0	-1.1	-1.02	-3.42	-1.06	3.93	1.02	1.27	1	1	0.000838	0.979876	6.9e-05	1	0.499295	Lrrc59	leucine rich repeat containing 59
1416236_a_at	1	0	0	1	0	1	0	0	1.1	1.07	2.04	-1.13	-2.17	-1.16	-1.17	1	1	0.005267	0.810894	0.000999	1	0.591953	Mpzl2	myelin protein zero-like 2
1416237_at	1	0	0	1	0	1	0	0	-1.08	1.04	2.1	-1.16	-4.14	-1.04	-1.83	1	1	0.012976	0.812734	2.7e-05	1	0.03973	Mpzl2	myelin protein zero-like 2
1416238_at	0	0	0	0	0	0	0	0	-1.17	-1.16	-1.01	-1.09	-1.33	-1.07	-1.14	1	0.971178	1	0.949025	0.357261	1	0.778596	Tie1	tyrosine kinase with immunoglobulin-like and EGF-like domains 1
1416239_at	1	0	0	0	0	1	0	0	-1.18	1.02	1.6	1.12	-3.61	1.35	-1.92	1	1	0.090072	0.872917	5.6e-05	1	0.023848	Ass1	argininosuccinate synthetase 1
1416240_at	0	0	0	0	0	0	0	0	1	1.14	1.07	-1.18	1.26	-1.05	1.35	1	0.919199	0.535072	0.388505	0.00847	1	0.004163	Psmb7	proteasome (prosome, macropain) subunit, beta type 7
1416241_at	0	0	0	0	0	0	0	0	-1.05	1.2	-1.52	-1.26	1.92	-1	1.33	1	0.919199	0.014476	0.448474	0.000218	1	0.090792	Sec13	SEC13 homolog (S. cerevisiae)
1416242_at	1	0	0	1	0	1	0	0	1.07	1.15	2.52	-1.03	-4.17	1.04	-1.77	1	0.984356	0.018011	1	0.000321	1	0.142609	Klhl13	kelch-like 13 (Drosophila)
1416243_a_at	0	0	0	0	0	0	0	0	-1.07	1.3	1.17	-1.46	1.08	-1.05	1.36	1	0.919199	0.446214	0.332645	0.705857	1	0.123882	Rpl35	ribosomal protein L35
1416244_a_at	0	0	0	0	0	0	0	0	1.15	1.12	1.45	-1.13	-1.51	-1.16	-1.2	1	0.935822	0.047263	0.737451	0.015148	1	0.37586	Cnbp	cellular nucleic acid binding protein
1416245_at	0	0	0	0	0	0	0	0	1.01	1.23	1.48	-1.19	-1.51	1.03	-1.03	1	0.919199	0.043704	0.62507	0.018149	1	0.951746	Aurkaip1	aurora kinase A interacting protein 1
1416246_a_at	1	0	0	0	0	1	0	1	-1.03	1.07	1.14	1	3.91	1.11	4.61	1	1	0.652009	1	9e-06	1	8e-06	Coro1a	coronin, actin binding protein 1A
1416247_at	0	0	0	0	0	0	0	0	1.06	1.16	1.23	-1.22	-1.07	-1.11	1.09	1	0.919199	0.147661	0.459267	0.632604	1	0.647499	Dctn3	dynactin 3
1416248_at	0	0	0	0	0	0	0	0	-1.11	1.08	-1.08	-1.14	-1.53	1.05	-1.48	1	0.966177	0.726378	0.677761	0.007708	1	0.026013	Nadk	NAD kinase
1416249_at	0	0	0	0	0	0	0	0	-1.11	1.04	-1.18	-1.23	-1.2	-1.07	-1.28	1	1	0.389582	0.521922	0.252254	1	0.191573	Nadk	NAD kinase
1416250_at	1	0	0	1	0	1	0	0	1.14	-1.27	-3.91	1.46	8.66	1.01	1.94	1	0.947965	0.003814	0.627247	2.2e-05	1	0.129681	Btg2	B-cell translocation gene 2, anti-proliferative
1416251_at	1	0	0	0	0	1	0	1	-1.68	1.49	1.19	-1.19	2.69	2.11	5.4	1	0.919199	0.54764	0.743112	0.000296	0.516229	6e-06	Mcm6	minichromosome maintenance deficient 6 (MIS5 homolog, S. pombe) (S. cerevisiae)
1416252_at	0	0	0	0	0	0	0	0	-1.06	1.17	1.03	-1.23	-1.11	1.01	-1.01	1	0.919199	0.918974	0.485456	0.516365	1	0.993941	Stk38	serine/threonine kinase 38
1416253_at	0	0	0	0	0	0	0	0	1.03	1.19	1.15	1	-1.01	1.16	1.1	1	0.919199	0.257797	1	0.959059	1	0.481484	Cdkn2d	cyclin-dependent kinase inhibitor 2D (p19, inhibits CDK4)
1416254_a_at	0	0	0	0	0	0	0	0	1.11	1.3	-1.14	-1.26	1.18	-1.08	-1.08	1	0.919199	0.551778	0.510861	0.363509	1	0.785104	Vps16	vacuolar protein sorting 16 (yeast)
1416255_at	1	0	0	0	0	1	0	1	-1.05	-1.23	-1.66	1.1	17.27	-1.07	10.9	1	0.919199	0.005626	0.803646	0	1	0	Gja4	gap junction protein, alpha 4
1416256_a_at	1	0	0	0	0	1	0	1	1.05	1.21	-1.32	-1.23	3.13	-1.07	2.27	1	0.919199	0.164292	0.566408	7e-06	1	0.000411	Tubb5	tubulin, beta 5
1416257_at	0	0	0	0	0	0	0	0	1.04	1.18	-1.27	-1.14	1.59	-1.01	1.2	1	0.919199	0.263647	0.752651	0.014326	1	0.430913	Capn2	calpain 2
1416258_at	1	0	0	1	0	1	0	1	1.03	1.31	4.48	-1.43	-9.71	-1.12	-2.23	1	0.926843	0.001382	0.620145	7e-06	1	0.048795	Tk1	thymidine kinase 1
1416259_at	0	0	0	0	0	0	0	0	-1.02	1.08	-1.03	-1.05	1.01	1.05	1	1	0.961094	0.940345	0.9168	0.978679	1	1	Pex12	peroxisomal biogenesis factor 12
1416260_a_at	0	0	0	0	0	0	0	0	1.24	1.12	-1.24	1.08	1.8	-1.02	1.17	1	0.919199	0.078694	0.743735	3.5e-05	1	0.202568	Snx1	sorting nexin 1
1416261_at	0	0	0	0	0	0	0	0	1.12	1.08	-1.02	1.13	1.2	1.08	1.05	1	0.951067	0.955589	0.648743	0.13463	1	0.81154	Tmem19	transmembrane protein 19
1416262_at	0	0	0	0	0	0	0	0	1.11	1.21	-1.14	-1.02	1.48	1.07	1.17	1	0.919199	0.412701	1	0.006107	1	0.356094	Tmem19	transmembrane protein 19
1416265_at	0	0	0	0	0	0	0	0	-1.06	1.36	1.17	-1.33	-1.65	1.09	-1.32	1	0.919199	0.663116	0.593492	0.058382	1	0.398961	Capn10	calpain 10
1416267_at	0	0	0	0	0	0	0	0	1.1	-1.04	1.23	-1.01	1.1	-1.16	1.23	1	1	0.271865	1	0.615383	1	0.299053	Scoc	short coiled-coil protein
1416268_at	1	0	0	1	0	1	0	0	-1.07	1.15	-3.96	-1.41	3.11	-1.15	-1.19	1	0.95689	0.000129	0.476818	0.0001	1	0.57518	Ets2	E26 avian leukemia oncogene 2, 3' domain
1416269_at	0	0	0	0	0	0	0	0	-1.07	1.18	1.44	-1.23	-1.68	1.03	-1.09	1	0.919199	0.019471	0.464586	0.000738	1	0.669818	Atp5j2	ATP synthase, H+ transporting, mitochondrial F0 complex, subunit f, isoform 2
1416270_at	1	0	0	0	0	0	0	1	1.04	-1.01	1.39	1.13	1.69	1.07	2.25	1	1	0.039894	0.68591	0.000999	1	5.9e-05	Polr2g	polymerase (RNA) II (DNA directed) polypeptide G
1416271_at	0	0	0	0	0	0	0	0	1.02	1.05	1.5	-1.14	-1.85	-1.11	-1.27	1	0.971178	0.003678	0.558168	3.1e-05	1	0.066114	Perp	PERP, TP53 apoptosis effector
1416272_at	0	0	0	0	0	0	0	0	1	1.04	-1.27	-1.1	1.45	-1.06	1.13	1	1	0.173718	0.795262	0.020403	1	0.548638	Map2k1ip1	mitogen-activated protein kinase kinase 1 interacting protein 1
1416273_at	1	0	0	1	0	1	0	0	-1.06	-1.29	-3.63	1.16	5.78	-1.05	1.69	1	0.919199	5e-05	0.739827	0	1	0.020601	Tnfaip2	tumor necrosis factor, alpha-induced protein 2
1416276_a_at	0	0	0	0	0	0	0	0	-1.03	1.12	1.07	-1.23	-1.05	-1.07	1.04	1	0.919199	0.700268	0.409295	0.709125	1	0.852002	Rps4x	ribosomal protein S4, X-linked
1416277_a_at	0	0	0	0	0	0	0	0	-1.11	1.17	1.12	-1.36	-1.11	-1.05	1.12	1	0.919199	0.564761	0.374749	0.528563	1	0.574761	Rplp1	ribosomal protein, large, P1
1416278_a_at	0	0	0	0	0	0	0	0	-1.02	1.18	1.42	-1.23	-1.62	-1.02	-1.12	1	0.919199	0.025615	0.474705	0.001364	1	0.507031	Atp5o	ATP synthase, H+ transporting, mitochondrial F1 complex, O subunit
1416279_at	0	0	0	0	0	0	0	0	-1.05	1.08	-1.43	-1.05	1.13	1.08	-1.2	1	0.964537	0.024581	0.915374	0.390494	1	0.27361	Ap1b1	adaptor protein complex AP-1, beta 1 subunit
1416280_at	0	0	0	0	0	0	0	0	1.07	1.02	-1.33	-1.08	1.5	-1.13	1.06	1	1	0.030847	0.783716	0.001351	1	0.745433	Uba2	ubiquitin-like modifier activating enzyme 2
1416281_at	0	0	0	0	0	0	0	0	1	1.08	1.35	-1.24	-1.36	-1.15	-1.01	1	0.960203	0.052846	0.464586	0.027912	1	0.996306	Wdr45l	Wdr45 like
1416282_at	0	0	0	0	0	0	0	0	1.09	1.43	-1.09	-1.42	1.54	-1.08	1.3	1	0.919199	0.835415	0.486715	0.07565	1	0.389387	Psmc3	proteasome (prosome, macropain) 26S subunit, ATPase 3
1416283_at	0	0	0	0	0	0	0	0	1.04	1.07	-1.21	-1.1	1.11	-1.07	-1.13	1	0.998699	0.372774	0.84954	0.585675	1	0.623672	Gart	phosphoribosylglycinamide formyltransferase
1416284_at	1	0	0	0	0	1	0	0	-1.06	1.25	1.7	-1.42	-2.07	-1.07	-1.14	1	0.919199	0.012509	0.394139	0.000519	1	0.582073	Mrpl28	mitochondrial ribosomal protein L28
1416285_at	0	0	0	0	0	0	0	0	-1.07	-1.28	1.58	1.3	-1.65	1.08	1.02	1	0.919199	0.108835	0.619292	0.049572	1	0.991456	Ndufc1	NADH dehydrogenase (ubiquinone) 1, subcomplex unknown, 1
1416288_at	0	0	0	0	0	0	0	0	-1.06	1.02	-1.27	-1.43	-1.08	-1.33	-1.3	1	1	0.26798	0.399862	0.729644	1	0.2488	Dnaja1	DnaJ (Hsp40) homolog, subfamily A, member 1
1416289_at	0	0	0	0	0	0	0	0	-1.03	1.17	-1.49	-1.21	1.7	-1.01	1.17	1	0.929333	0.095392	0.679204	0.015668	1	0.595304	Plod1	procollagen-lysine, 2-oxoglutarate 5-dioxygenase 1
1416290_a_at	0	0	0	0	0	0	0	0	1.03	1.14	-1.21	-1.15	1.95	-1.03	1.56	1	0.936384	0.42558	0.772472	0.002343	1	0.054581	Psmc4	proteasome (prosome, macropain) 26S subunit, ATPase, 4
1416291_at	0	0	0	0	0	0	0	0	-1.02	1.31	-1.22	-1.3	1.3	1.03	1.09	1	0.919199	0.390896	0.513625	0.177165	1	0.793307	Psmc4	proteasome (prosome, macropain) 26S subunit, ATPase, 4
1416292_at	0	0	0	0	0	0	0	0	-1	1.17	-1.3	-1.07	1.34	1.1	1.03	1	0.919199	0.172739	0.908215	0.092385	1	0.956535	Prdx3	peroxiredoxin 3
1416293_at	0	0	0	0	0	0	0	0	1.29	1.11	1.01	1.02	-1.12	-1.14	-1.43	1	0.969991	1	1	0.631823	1	0.154832	Nfib	nuclear factor I/B
1416294_at	0	0	0	0	0	0	0	0	-1	-1.04	-1.16	-1.05	1.29	-1.08	1.11	1	1	0.238967	0.898733	0.022389	1	0.438226	Scamp3	secretory carrier membrane protein 3
1416295_a_at	1	0	0	0	0	1	0	1	1.18	1.1	-1.07	1.29	16.85	1.21	13.39	1	0.998637	0.907154	0.658356	0	1	0	Il2rg	interleukin 2 receptor, gamma chain
1416296_at	1	0	0	0	0	1	0	1	1.01	1	-1.28	1.06	11.79	1.05	9.07	1	1	0.066172	0.863226	0	1	0	Il2rg	interleukin 2 receptor, gamma chain
1416299_at	0	0	0	0	0	0	0	0	-1.14	1.02	2.33	-1.01	1.15	1.15	3.03	1	1	0.135019	1	0.832538	1	0.056041	Shcbp1	Shc SH2-domain binding protein 1
1416300_a_at	0	0	0	0	0	0	0	0	-1.02	1.09	-1.02	-1.07	-1.29	1.03	-1.3	1	0.919199	0.909206	0.721786	0.005668	1	0.011492	Slc25a3	solute carrier family 25 (mitochondrial carrier, phosphate carrier), member 3
1416303_at	1	0	0	0	0	1	0	1	1.09	-1.11	-1.8	1.47	5.3	1.21	2.71	1	0.929154	0.001833	0.216175	0	1	1e-05	Litaf	LPS-induced TN factor
1416304_at	1	0	0	0	0	1	0	1	1.03	-1.01	-1.91	1.19	6.62	1.14	3.36	1	1	0.004725	0.65526	0	1	1.8e-05	Litaf	LPS-induced TN factor
1416307_at	0	0	0	0	0	0	0	0	-1.04	-1.05	-1.1	1.05	1.09	1.05	1.03	1	0.966075	0.318729	0.824767	0.32958	1	0.883714	Ap1m1	adaptor-related protein complex AP-1, mu subunit 1
1416308_at	0	0	0	0	0	0	0	0	-1.15	-1.17	1.03	1.14	-1.06	1.11	1.12	1	0.935829	0.978269	0.833751	0.864092	1	0.771591	Ugdh	UDP-glucose dehydrogenase
1416312_at	1	0	0	0	0	1	0	0	1.09	1.05	-1.31	-1.17	2.14	-1.21	1.5	1	1	0.317083	0.776965	0.002608	1	0.133675	Rars	arginyl-tRNA synthetase
1416315_at	0	0	0	0	0	0	0	0	1.17	-1.07	-1.16	1.22	1.77	-1.02	1.31	1	0.984356	0.435533	0.53788	0.001252	1	0.145566	Abhd4	abhydrolase domain containing 4
1416316_at	1	0	0	0	0	1	0	0	1.1	1.01	1.55	-1.17	-2.57	-1.27	-1.82	1	1	0.044675	0.707833	9.7e-05	1	0.009213	Slc27a2	solute carrier family 27 (fatty acid transporter), member 2
1416317_a_at	0	0	0	0	0	0	0	0	1.23	1.2	-1.02	1.04	1.23	1.02	-1.01	1	0.919199	0.977015	0.984575	0.233655	1	0.991065	Stambp	Stam binding protein
1416318_at	1	0	0	0	0	1	0	1	1.15	1.19	2.29	-1.45	-12.35	-1.41	-6.22	1	0.982868	0.076632	0.672529	1.3e-05	1	0.000693	Serpinb1a	serine (or cysteine) peptidase inhibitor, clade B, member 1a
1416319_at	0	0	0	0	0	0	0	0	1.06	1.05	1.11	1.02	-1.2	1.01	-1.15	1	0.981614	0.414256	0.97945	0.085108	1	0.289583	Adk	adenosine kinase
1416320_at	0	0	0	0	0	0	0	0	1.18	1.24	1.3	-1.09	1.23	-1.04	1.35	1	0.919199	0.154517	0.840761	0.211928	1	0.110809	Sec22a	SEC22 vesicle trafficking protein homologe A (S. cerevisiae)
1416321_s_at	1	0	0	0	0	0	0	1	-1.1	1.15	-1.68	-1.03	-1.73	1.22	-2.64	1	0.969985	0.095622	1	0.048925	1	0.003974	Prelp	proline arginine-rich end leucine-rich repeat
1416322_at	0	0	0	0	0	0	0	0	1.01	-1.09	-1.9	1.19	1.1	1.07	-1.75	1	0.944791	0.000799	0.545596	0.534087	1	0.001442	Prelp	proline arginine-rich end leucine-rich repeat
1416323_at	0	0	0	0	0	0	0	0	-1.08	1.39	1.25	-1.07	-1.3	1.41	1.04	1	0.919199	0.287681	0.920542	0.151811	0.924143	0.91272	Kctd20	potassium channel tetramerisation domain containing 20
1416324_s_at	0	0	0	0	0	0	0	0	1.07	1.25	1.03	-1.18	-1.03	-1.01	-1.08	1	0.919199	0.96107	0.639493	0.90039	1	0.78526	Kctd20	potassium channel tetramerisation domain containing 20
1416326_at	1	0	0	0	0	1	0	1	1.15	1.22	1.32	-1.02	2.23	1.05	2.56	1	0.919199	0.246986	1	0.000699	1	0.0005	Crip1	cysteine-rich protein 1 (intestinal)
1416327_at	0	0	0	0	0	0	0	0	1.01	1.15	1.17	-1.29	-1.02	-1.13	1.14	1	0.919199	0.156942	0.248889	0.889372	1	0.271322	Ufc1	ubiquitin-fold modifier conjugating enzyme 1
1416328_a_at	0	0	0	0	0	0	0	0	-1.06	1.07	-1.16	-1.24	1.74	-1.1	1.58	1	0.974367	0.40076	0.481912	0.00114	1	0.010842	Atp6v0e	ATPase, H+ transporting, lysosomal V0 subunit E
1416329_at	0	0	0	0	0	0	0	0	1.15	1.1	1.06	1.08	1.37	1.04	1.26	1	0.929154	0.77685	0.79361	0.016373	1	0.11842	Cyfip1	cytoplasmic FMR1 interacting protein 1
1416330_at	0	0	0	0	0	0	0	0	1.12	1.02	1.14	-1.06	-1.24	-1.17	-1.22	1	1	0.450228	0.907613	0.139955	1	0.25627	Cd81	CD81 antigen
1416331_a_at	0	0	0	0	0	0	0	0	-1.05	-1.09	-1.36	-1.12	1.47	-1.17	1.14	1	0.988022	0.228501	0.851158	0.079273	1	0.685424	Nfe2l1	nuclear factor, erythroid derived 2,-like 1
1416332_at	1	0	0	1	0	1	0	0	1.99	-1.16	3.3	2.45	-2.67	1.06	-1.61	1	0.994653	0.012987	0.333283	0.018344	1	0.336229	Cirbp	cold inducible RNA binding protein
1416333_at	0	0	0	0	0	0	0	0	1.06	1	-1.13	-1.03	1.37	-1.09	1.15	1	1	0.363709	0.965595	0.007151	1	0.303026	Dok2	docking protein 2
1416334_at	0	0	0	0	0	0	0	0	1.23	1.22	1.3	-1.01	-1.44	-1.02	-1.37	1	0.919199	0.256096	1	0.068419	1	0.18662	Wwox	WW domain-containing oxidoreductase
1416335_at	0	0	0	0	0	0	0	0	-1.1	1.21	-1	-1.32	-1.13	1.01	-1.04	1	0.919199	1	0.477722	0.543446	1	0.932948	Mif	macrophage migration inhibitory factor
1416336_s_at	0	0	0	0	0	0	0	0	-1.12	1.14	-1.08	-1.33	1.68	-1.04	1.74	1	0.919199	0.70942	0.400942	0.001842	1	0.002935	Snrpd1	small nuclear ribonucleoprotein D1
1416337_at	0	0	0	0	0	0	0	0	-1.04	1.16	1.25	-1.23	-1.63	-1.02	-1.25	1	0.919199	0.097172	0.420665	0.000501	1	0.10765	Uqcrb	ubiquinol-cytochrome c reductase binding protein
1416338_at	0	0	0	0	0	0	0	0	1	1.23	-1.16	-1.06	1.08	1.16	-1.08	1	0.919199	0.466423	0.929934	0.680484	1	0.794803	Sh3gl1	SH3-domain GRB2-like 1
1416339_a_at	0	0	0	0	0	0	0	0	-1.09	1.01	-1.56	-1.02	1.66	1.09	1.16	1	1	0.029483	1	0.007167	1	0.542428	Prkcsh	protein kinase C substrate 80K-H
1416340_a_at	0	0	0	0	0	0	0	0	-1	1.19	1.25	-1.26	-1.86	-1.06	-1.49	1	0.929154	0.422372	0.629606	0.009688	1	0.138631	Man2b1	mannosidase 2, alpha B1
1416341_at	0	0	0	0	0	0	0	0	-1.05	1.13	-1.07	-1.21	1.16	-1.02	1.14	1	0.929154	0.780862	0.551562	0.368864	1	0.530721	Polr2c	polymerase (RNA) II (DNA directed) polypeptide C
1416343_a_at	0	0	0	0	0	0	0	0	1.18	1.21	1.14	-1.16	-1.36	-1.13	-1.4	1	0.919199	0.474096	0.627247	0.045533	1	0.055592	Lamp2	lysosomal-associated membrane protein 2
1416344_at	0	0	0	0	0	0	0	0	1.19	-1.02	1.69	1.07	-1.8	-1.14	-1.27	1	1	0.005728	0.902618	0.000874	1	0.193073	Lamp2	lysosomal-associated membrane protein 2
1416345_at	1	0	0	0	0	1	0	0	1.09	1.15	1.43	-1.26	-2.56	-1.19	-1.95	1	0.936384	0.13132	0.587871	0.000218	1	0.007935	Timm8a1	translocase of inner mitochondrial membrane 8 homolog a1 (yeast)
1416346_at	1	0	0	0	0	1	0	1	1.06	1.02	1.28	-1.27	-2.77	-1.32	-2.28	1	1	0.202081	0.494337	1.5e-05	1	0.000296	Timm8a1	translocase of inner mitochondrial membrane 8 homolog a1 (yeast)
1416347_at	0	0	0	0	0	0	0	0	1.07	-1.02	-1.23	1.19	1.31	1.09	-1.01	1	1	0.282145	0.605653	0.108825	1	0.997512	Men1	multiple endocrine neoplasia 1
1416348_at	0	0	0	0	0	0	0	0	1.02	-1.05	-1.03	1.07	1.04	1	-1.01	1	0.960277	0.876429	0.707857	0.717891	1	0.976624	Men1	multiple endocrine neoplasia 1
1416349_at	0	0	0	0	0	0	0	0	-1.01	1.03	1	-1.29	-1.48	-1.25	-1.46	1	1	1	0.486715	0.030572	1	0.065262	Mrpl34	mitochondrial ribosomal protein L34
1416351_at	1	0	0	0	0	1	0	0	1.12	1.06	-1.48	-1.03	2.16	-1.09	1.31	1	0.994717	0.029387	0.992373	9.2e-05	1	0.141568	Map2k1	mitogen-activated protein kinase kinase 1
1416352_s_at	1	0	0	0	0	1	0	0	-1.19	1.27	1.41	-1.46	-3.03	1.04	-1.8	1	0.919199	0.190648	0.44473	0.000111	1	0.0278	Gpsn2	glycoprotein, synaptic 2
1416353_at	0	0	0	0	0	0	0	0	1.01	1.07	-1.23	-1.01	1.41	1.05	1.14	1	0.963739	0.159235	1	0.010726	1	0.428274	Nr1h2	nuclear receptor subfamily 1, group H, member 2
1416354_at	0	0	0	0	0	0	0	0	-1.13	1.22	1.33	-1.09	-1.33	1.25	1.12	1	0.919199	0.130165	0.839074	0.081369	1	0.633346	Rbmx	RNA binding motif protein, X chromosome
1416355_at	0	0	0	0	0	0	0	0	-1	1.1	-1.01	-1	1.02	1.1	1.02	1	0.919199	0.96122	1	0.832538	1	0.947803	Rbmx	RNA binding motif protein, X chromosome
1416356_at	0	0	0	0	0	0	0	0	1.17	1.36	1.33	-1.25	-1.12	-1.07	1.02	1	0.919199	0.32545	0.676094	0.704072	1	0.990623	Gmpr2	guanosine monophosphate reductase 2
1416357_a_at	0	0	0	0	0	0	0	0	-1.02	-1.01	-1.17	1.02	1.54	1.03	1.34	1	1	0.51827	1	0.027653	1	0.199533	Mcam	melanoma cell adhesion molecule
1416358_at	0	0	0	0	0	0	0	0	1	-1	1.13	1	1.13	-1	1.27	1	1	0.423581	1	0.336401	1	0.096862	Mfsd10	major facilitator superfamily domain containing 10
1416359_at	0	0	0	0	0	0	0	0	1.01	-1	-1.22	-1.16	1.09	-1.17	-1.13	1	1	0.14275	0.551703	0.522714	1	0.420557	Snx18	sorting nexin 18
1416360_at	0	0	0	0	0	0	0	0	1.03	1.03	-1.34	-1.12	1.33	-1.11	-1.03	1	1	0.042861	0.681697	0.024982	1	0.897577	Snx18	sorting nexin 18
1416362_a_at	1	0	0	0	0	1	0	0	-1.14	1.18	1.29	-1.51	-2.33	-1.12	-1.59	1	0.935829	0.388062	0.436132	0.001888	1	0.104162	Fkbp4	FK506 binding protein 4
1416364_at	0	0	0	0	0	0	0	0	-1.23	1.02	-1.66	-1.31	1.52	-1.05	1.12	1	1	0.035424	0.530359	0.047703	1	0.70936	Hsp90ab1	heat shock protein 90kDa alpha (cytosolic), class B member 1
1416365_at	0	0	0	0	0	0	0	0	-1	1.17	-1.69	-1.43	1.91	-1.22	1.13	1	0.936384	0.047867	0.469288	0.008452	1	0.733915	Hsp90ab1	heat shock protein 90kDa alpha (cytosolic), class B member 1
1416366_at	0	0	0	0	0	0	0	0	-1.03	-1.05	1.4	1.05	-1.97	1.03	-1.37	1	0.984989	0.0163	0.895687	2.5e-05	1	0.024397	Ndufc2	NADH dehydrogenase (ubiquinone) 1, subcomplex unknown, 2
1416367_at	1	0	0	0	0	1	0	0	-1.11	1.23	1.67	-1.34	-2.49	1.01	-1.35	1	0.919199	0.060291	0.546966	0.000916	1	0.313477	1110001J03Rik	RIKEN cDNA 1110001J03 gene
1416368_at	1	0	0	1	0	1	0	1	-1.14	1.4	3.46	-1.55	-9.3	1.03	-2.37	1	0.919199	0.002125	0.493348	3e-06	1	0.018424	Gsta4	glutathione S-transferase, alpha 4
1416369_at	0	0	0	0	0	0	0	0	1.12	-1.1	-1.03	1.06	1.18	-1.16	1.02	1	0.919405	0.912703	0.858065	0.150042	1	0.930984	Hiatl1	hippocampus abundant transcript-like 1
1416370_at	0	0	0	0	0	0	0	0	-1.14	1.12	-1.02	-1.54	1.06	-1.2	1.18	1	0.966823	0.982846	0.380359	0.846492	1	0.564415	Zscan21	zinc finger and SCAN domain containing 21
1416372_at	0	0	0	0	0	0	0	0	-1.02	-1.11	1.17	-1.08	-1.3	-1.18	-1.09	1	0.919199	0.07781	0.625931	0.002443	0.898249	0.37343	Ptdss1	phosphatidylserine synthase 1
1416373_at	0	0	0	0	0	0	0	0	-1.03	1.07	1.06	-1.1	-1.43	-1	-1.31	1	0.966306	0.729086	0.741858	0.005679	1	0.05667	Nfs1	nitrogen fixation gene 1 (S. cerevisiae)
1416374_at	0	0	0	0	0	0	0	0	-1.06	1.44	1.4	-1.24	-1.5	1.23	-1.01	1	0.919199	0.34795	0.756136	0.181881	1	1	Ap3m1	adaptor-related protein complex 3, mu 1 subunit
1416375_at	0	0	0	0	0	0	0	0	-1.22	1.17	1.32	-1.04	-1.07	1.37	1.51	1	0.919199	0.062688	0.942134	0.646931	0.792242	0.008736	Ap3m1	adaptor-related protein complex 3, mu 1 subunit
1416376_at	0	0	0	0	0	0	0	0	-1.04	1.46	1.01	-1.51	-1.63	1.01	-1.55	1	0.919199	1	0.550676	0.146806	1	0.28074	Tmem97	transmembrane protein 97
1416378_at	0	0	0	0	0	0	0	0	1.04	1.06	-1	-1.17	1.11	-1.15	1.06	1	1	1	0.806233	0.729068	1	0.908227	Pnkp	polynucleotide kinase 3'- phosphatase
1416379_at	0	0	0	0	0	0	0	0	1.06	-1.16	-1.21	1.16	1.49	-1.06	1.16	1	0.919199	0.323454	0.675502	0.018792	1	0.478719	Panx1	pannexin 1
1416380_at	1	0	0	0	0	1	0	1	-1.1	-1.37	-1.52	1.53	2.92	1.23	2.11	1	0.919199	0.047584	0.317753	2.1e-05	1	0.001424	Mov10	Moloney leukemia virus 10
1416381_a_at	0	0	0	0	0	0	0	0	-1.04	1.21	1.14	-1.34	-1.12	-1.07	1.06	1	0.919199	0.646503	0.495473	0.644055	1	0.888551	Prdx5	peroxiredoxin 5
1416382_at	1	0	0	0	0	1	0	1	1.14	-1.16	1.29	1.13	2.26	-1.17	2.55	1	0.929154	0.276338	0.81138	0.000532	1	0.000448	Ctsc	cathepsin C
1416383_a_at	0	0	0	0	0	0	0	0	-1.05	-1.13	-1.8	1.13	1.59	1.06	-1.07	1	0.95689	0.014377	0.819458	0.024087	1	0.864841	Pcx	pyruvate carboxylase
1416384_a_at	0	0	0	0	0	0	0	0	-1.01	1.33	-1.17	-1.4	1.62	-1.05	1.4	1	0.919199	0.443499	0.372852	0.005992	1	0.080843	Cope	coatomer protein complex, subunit epsilon
1416385_a_at	0	0	0	0	0	0	0	0	1.11	1.09	-1.32	-1.07	1.9	-1.09	1.3	1	0.919199	0.01862	0.791882	8e-06	1	0.026054	M6pr	mannose-6-phosphate receptor, cation dependent
1416386_a_at	0	0	0	0	0	0	0	0	1.07	1.4	-1.32	-1.48	1.8	-1.14	1.27	1	0.919199	0.365075	0.472283	0.024645	1	0.468883	M6pr	mannose-6-phosphate receptor, cation dependent
1416387_at	0	0	0	0	0	0	0	0	1.18	1.15	-1.26	1.23	1.68	1.2	1.13	1	0.919199	0.201891	0.516875	0.002687	1	0.576146	Pip4k2c	phosphatidylinositol-5-phosphate 4-kinase, type II, gamma
1416388_at	0	0	0	0	0	0	0	0	-1	-1.01	-1.16	-1	1.3	-1.01	1.12	1	1	0.337542	1	0.050822	1	0.524619	Pip4k2c	phosphatidylinositol-5-phosphate 4-kinase, type II, gamma
1416389_a_at	1	0	0	1	0	0	0	0	1.07	1.17	2.05	-1.1	-1.62	-1	1.19	1	0.919199	0.001448	0.840902	0.007297	1	0.405794	Rcbtb2	regulator of chromosome condensation (RCC1) and BTB (POZ) domain containing protein 2
1416390_at	0	0	0	0	0	0	0	0	1.33	-1.05	1.89	1.39	-1.45	1	-1.02	1	1	0.089316	0.629263	0.273306	1	1	Rcbtb2	regulator of chromosome condensation (RCC1) and BTB (POZ) domain containing protein 2
1416391_at	0	0	0	0	0	0	0	0	-1.06	1.02	1.03	1.01	1.01	1.09	1.1	1	1	0.846954	1	0.913676	1	0.331886	Ptcd1	pentatricopeptide repeat domain 1
1416392_a_at	0	0	0	0	0	0	0	0	-1.03	-1.05	-1.33	1.01	1.67	-1.02	1.29	1	0.960878	0.01004	1	3.2e-05	1	0.018596	Atp6v0c	ATPase, H+ transporting, lysosomal V0 subunit C
1416393_at	0	0	0	0	0	0	0	0	1.09	1.2	1.08	-1.29	1.02	-1.18	1.01	1	0.919199	0.701532	0.409295	0.915322	1	0.984797	Emg1	EMG1 nucleolar protein homolog (S. cerevisiae)
1416394_at	0	0	0	0	0	0	0	0	-1.03	1.13	1.27	-1.33	-1.21	-1.15	1.08	1	0.951734	0.281996	0.47684	0.325368	1	0.820374	Bag1	BCL2-associated athanogene 1
1416395_at	0	0	0	0	0	0	0	0	-1.08	1.18	-1.01	-1.69	1.19	-1.33	1.28	1	0.935829	1	0.345776	0.498443	1	0.429781	Guk1	guanylate kinase 1
1416397_at	0	0	0	0	0	0	0	0	-1.02	-1.01	-1.11	-1.01	-1.02	1.01	-1.11	1	1	0.452723	1	0.899596	1	0.472509	Mesdc1	mesoderm development candidate 1
1416399_a_at	0	0	0	0	0	0	0	0	1.05	1.13	-1.04	-1.2	1.19	-1.12	1.09	1	0.919199	0.889089	0.523203	0.214068	1	0.667046	Hmox2	heme oxygenase (decycling) 2
1416400_at	0	0	0	0	0	0	0	0	-1.28	1.08	1.1	-1.4	-1.59	-1.02	-1.13	1	0.981166	0.702	0.402635	0.012025	1	0.623449	Pycrl	pyrroline-5-carboxylate reductase-like
1416401_at	0	0	0	0	0	0	0	0	1.02	1.03	1.01	-1.07	-1.05	-1.06	-1.06	1	1	0.984863	0.84829	0.768518	1	0.785695	Cd82	CD82 antigen
1416402_at	0	0	0	0	0	0	0	0	-1.1	-1.02	1.12	-1.14	-1.32	-1.06	-1.07	1	1	0.480524	0.628639	0.037388	1	0.743786	Abcb10	ATP-binding cassette, sub-family B (MDR/TAP), member 10
1416403_at	0	0	0	0	0	0	0	0	-1.07	-1.02	1.16	-1.11	-1.67	-1.05	-1.34	1	1	0.319942	0.707276	0.000586	1	0.049949	Abcb10	ATP-binding cassette, sub-family B (MDR/TAP), member 10
1416404_s_at	0	0	0	0	0	0	0	0	1.01	1.13	-1.15	-1.19	1.21	-1.07	1.04	1	0.919199	0.372935	0.508177	0.146572	1	0.85836	Rps16	ribosomal protein S16
1416405_at	0	0	0	0	0	0	0	0	1.05	-1.02	-1.26	1.09	1.1	1.02	-1.19	1	1	0.356831	0.909514	0.676844	1	0.527719	Bgn	biglycan
1416406_at	0	0	0	0	0	0	0	0	1.01	1.02	-1.03	-1.01	1.04	1	-1	1	1	0.730036	1	0.614702	1	0.997242	Pea15a	phosphoprotein enriched in astrocytes 15A
1416407_at	0	0	0	0	0	0	0	0	-1.05	1.21	-1.09	-1.19	1.36	1.06	1.31	1	0.919199	0.451348	0.399862	0.002205	1	0.013289	Pea15a	phosphoprotein enriched in astrocytes 15A
1416408_at	1	0	0	0	0	1	0	0	1.09	1.05	1.51	-1.08	-2.75	-1.13	-1.98	1	1	0.023992	0.859555	8e-06	1	0.000834	Acox1	acyl-Coenzyme A oxidase 1, palmitoyl
1416409_at	1	0	0	0	0	1	0	1	1.14	-1.03	1.42	1.02	-2.96	-1.15	-2.38	1	1	0.05096	1	4e-06	1	9.7e-05	Acox1	acyl-Coenzyme A oxidase 1, palmitoyl
1416410_at	1	0	0	0	0	0	0	1	-1.13	1.16	1.41	-1.15	1.27	1.13	2.02	1	0.92284	0.094318	0.723826	0.181518	1	0.001977	Pafah1b3	platelet-activating factor acetylhydrolase, isoform 1b, alpha1 subunit
1416411_at	1	0	0	0	0	1	0	0	-1.4	1.32	1.17	-1.32	-2.34	1.4	-1.42	1	0.919199	0.602993	0.552558	0.001149	1	0.198968	Gstm2	glutathione S-transferase, mu 2
1416412_at	0	0	0	0	0	0	0	0	1.29	1.42	-1.04	-1.11	1.76	-1.02	1.31	1	0.919199	0.9012	0.790368	0.001995	1	0.172061	Nsmaf	neutral sphingomyelinase (N-SMase) activation associated factor
1416414_at	1	0	0	0	0	1	0	0	-1.39	1.26	-1.98	-1.43	2.3	1.23	1.62	1	0.929154	0.052657	0.571976	0.010109	1	0.190134	Emilin1	elastin microfibril interfacer 1
1416415_a_at	0	0	0	0	0	0	0	0	-1.04	1.17	1.34	-1.21	1.1	1	1.54	1	0.919199	0.067384	0.504733	0.521252	1	0.010852	H2afz	H2A histone family, member Z
1416416_x_at	1	0	0	0	0	1	0	0	-1.24	1.15	1.43	-1.27	-3.2	1.12	-1.8	1	0.953225	0.160993	0.607129	6.7e-05	1	0.027085	Gstm1	glutathione S-transferase, mu 1
1416417_a_at	0	0	0	0	0	0	0	0	1.03	1.01	1.4	-1.06	-1.33	-1.08	1.02	1	1	0.009794	0.855854	0.01159	1	0.947516	Ndufb7	NADH dehydrogenase (ubiquinone) 1 beta subcomplex, 7
1416418_at	0	0	0	0	0	0	0	0	1.25	1.11	1.4	-1.27	-1.79	-1.43	-1.59	1	0.966177	0.134597	0.557738	0.006083	0.968727	0.043903	Gabarapl1	gamma-aminobutyric acid (GABA(A)) receptor-associated protein-like 1
1416419_s_at	0	0	0	0	0	0	0	0	1.2	1.05	1.35	-1.17	-1.88	-1.34	-1.67	1	1	0.064689	0.593492	0.000252	0.913992	0.003472	Gabarapl1	gamma-aminobutyric acid (GABA(A)) receptor-associated protein-like 1
1416420_a_at	0	0	0	0	0	0	0	0	1.11	1.05	1.04	-1.19	1.16	-1.25	1.09	1	0.978427	0.830838	0.472283	0.200868	0.924143	0.573549	Rpl9	ribosomal protein L9
1416421_a_at	0	0	0	0	0	0	0	0	1.13	1.37	-1.09	-1.33	1.34	-1.1	1.08	1	0.919199	0.685916	0.409295	0.067597	1	0.764605	Ssb	Sjogren syndrome antigen B
1416422_a_at	0	0	0	0	0	0	0	0	1.28	1.11	1.03	1.19	1.93	1.04	1.55	1	0.961399	0.972582	0.670963	0.001851	1	0.04897	Ssb	Sjogren syndrome antigen B
1416423_x_at	0	0	0	0	0	0	0	0	1.19	1.09	-1.23	-1.02	1.83	-1.12	1.24	1	0.970656	0.315501	1	0.00201	1	0.313202	Ssb	Sjogren syndrome antigen B
1416424_at	1	0	0	0	0	1	0	0	1.26	1.23	-1.72	1.12	2.73	1.09	1.25	1	0.92284	0.064232	0.891837	0.000763	1	0.50901	M6prbp1	mannose-6-phosphate receptor binding protein 1
1416425_at	1	0	0	0	0	1	0	0	1.02	1.15	1.5	-1.27	-2.81	-1.13	-1.91	1	0.920545	0.032022	0.485456	1e-05	1	0.001801	Pex19	peroxisome biogenesis factor 19
1416426_at	0	0	0	0	0	0	0	0	1.22	1	-1.09	-1	1.31	-1.21	-1.01	1	1	0.585182	1	0.026909	1	0.984304	Rab5a	RAB5A, member RAS oncogene family
1416427_at	0	0	0	0	0	0	0	0	-1.04	-1.19	-1.01	1.18	-1.12	1.03	-1.09	1	0.919199	0.990552	0.4882	0.344574	1	0.599065	Ccni	cyclin I
1416428_at	0	0	0	0	0	0	0	0	1.16	1.19	-1	-1.48	-1.2	-1.44	-1.4	1	0.919199	1	0.391491	0.375949	0.953086	0.151691	Thap11	THAP domain containing 11
1416429_a_at	1	0	0	0	0	1	0	0	1.03	-1.14	1.87	1.16	-2.54	-1.02	-1.41	1	0.936384	0.009529	0.749472	0.000157	1	0.144228	Cat	catalase
1416430_at	1	0	0	0	0	1	0	0	1.02	-1.02	1.76	1.08	-2.56	1.04	-1.48	1	1	0.001416	0.83678	3e-06	1	0.01266	Cat	catalase
1416431_at	1	0	0	1	0	1	0	1	1.08	-1.11	-3.07	1.11	8.89	-1.07	2.7	1	1	0.003854	0.926889	3e-06	1	0.007495	Tubb6	tubulin, beta 6
1416432_at	1	0	0	1	0	1	0	1	-1.64	-1.23	-2.88	1.42	10.21	1.9	5.8	1	0.969985	0.02429	0.683842	2.3e-05	1	0.000792	Pfkfb3	6-phosphofructo-2-kinase/fructose-2,6-biphosphatase 3
1416433_at	0	0	0	0	0	0	0	0	-1.02	1.21	1.31	-1.19	1	1.04	1.34	1	0.919199	0.030703	0.463816	1	1	0.023285	Rpa2	replication protein A2
1416435_at	0	0	0	0	0	0	0	0	-1.03	1.09	-1.39	-1.13	1.44	-1.01	1.06	1	0.971178	0.104322	0.788586	0.046077	1	0.866121	Ltbr	lymphotoxin B receptor
1416436_a_at	1	0	0	0	0	1	0	0	1.05	1.51	1.62	-1.41	-2.51	1.02	-1.62	1	0.919199	0.190241	0.601664	0.007126	1	0.206848	Uqcc	ubiquinol-cytochrome c reductase complex chaperone, CBP3 homolog (yeast)
1416438_at	0	0	0	0	0	0	0	0	-1.03	-1.07	-1.38	-1.03	1.36	-1.07	1.01	1	0.963739	0.025069	0.967042	0.017517	1	0.996439	Puf60	poly-U binding splicing factor 60
1416439_at	1	0	0	1	0	1	0	0	-1.02	1.29	2.3	-1.52	-3.47	-1.16	-1.48	1	0.919199	0.005528	0.420058	7.1e-05	1	0.171913	2410015N17Rik	RIKEN cDNA 2410015N17 gene
1416440_at	0	0	0	0	0	0	0	0	1.04	1.07	1.05	-1.06	1.12	-1.03	1.13	1	0.969985	0.858186	0.895687	0.423136	1	0.511863	Cd164	CD164 antigen
1416441_at	0	0	0	0	0	0	0	0	1.16	1.11	1.83	-1.2	-1.93	-1.25	-1.22	1	0.936384	0.00216	0.560704	0.000295	1	0.275002	Pgcp	plasma glutamate carboxypeptidase
1416442_at	0	0	0	0	0	0	0	0	1.08	1.02	-1.4	-1	1.21	-1.07	-1.25	1	1	0.135095	1	0.353815	1	0.362524	Ier2	immediate early response 2
1416443_a_at	0	0	0	0	0	0	0	0	-1.06	1.17	-1.14	-1.1	1.03	1.13	-1.05	1	0.919199	0.5507	0.846653	0.906355	1	0.898228	Sae1	SUMO1 activating enzyme subunit 1
1416444_at	1	0	0	1	0	1	0	0	-1.1	1.26	2.16	-1.42	-2.31	-1.03	1.02	1	0.919199	0.014985	0.519321	0.003877	1	0.9889	Elovl2	elongation of very long chain fatty acids (FEN1/Elo2, SUR4/Elo3, yeast)-like 2
1416445_at	0	0	0	0	0	0	0	0	-1.02	1.23	-1.75	-1.4	1.61	-1.11	-1.07	1	0.919199	0.032782	0.479635	0.039315	1	0.888617	2810405J04Rik	RIKEN cDNA 2810405J04 gene
1416446_at	0	0	0	0	0	0	0	0	1.11	1.25	-1.06	-1.3	1.1	-1.15	-1.07	1	0.919199	0.843537	0.474705	0.612535	1	0.834903	Tmem30a	transmembrane protein 30A
1416447_at	0	0	0	0	0	0	0	0	1.15	1.04	-1.08	-1.14	1.37	-1.26	1.1	1	1	0.782153	0.73925	0.062213	1	0.692496	Tmem30a	transmembrane protein 30A
1416448_at	0	0	0	0	0	0	0	0	-1.01	1.09	-1.08	-1.36	1.09	-1.24	1.01	1	0.929154	0.594295	0.213309	0.499592	0.924143	0.982997	Itpa	inosine triphosphatase (nucleoside triphosphate pyrophosphatase)
1416449_x_at	0	0	0	0	0	0	0	0	-1	-1.14	1.07	1.19	1.04	1.04	1.11	1	0.919199	0.687585	0.464425	0.764638	1	0.447068	Stxbp2	syntaxin binding protein 2
1416450_at	0	0	0	0	0	0	0	0	-1.05	1	-1.05	-1.03	1.05	1.02	1.05	1	1	0.632025	0.898609	0.535898	1	0.659466	Taf8	TAF8 RNA polymerase II, TATA box binding protein (TBP)-associated factorq
1416451_s_at	0	0	0	0	0	0	0	0	1.06	1.09	-1.1	-1.06	1.13	-1.03	-1.03	1	0.984406	0.75515	0.959545	0.566577	1	0.961184	Taf8	TAF8 RNA polymerase II, TATA box binding protein (TBP)-associated factorq
1416452_at	1	0	0	0	0	1	0	1	1.28	-1.07	1.83	1.44	-3.06	1.05	-2.13	1	1	0.064709	0.53749	0.000769	1	0.025766	Oat	ornithine aminotransferase
1416453_x_at	0	0	0	0	0	0	0	0	-1.05	1.3	-1.14	-1.47	1.3	-1.08	1.2	1	0.919199	0.661449	0.409295	0.222605	1	0.51238	Rps12	ribosomal protein S12
1416454_s_at	0	0	0	0	0	0	0	0	-1.06	-1.04	1.04	1.15	-1.17	1.18	-1.06	1	1	0.953557	0.827501	0.559447	1	0.921519	Acta2	actin, alpha 2, smooth muscle, aorta
1416455_a_at	0	0	0	0	0	0	0	0	-1.09	1.05	-1.11	-1.26	1.16	-1.11	1.14	1	1	0.676078	0.507307	0.417684	1	0.589935	Cryab	crystallin, alpha B
1416458_at	0	0	0	0	0	0	0	0	-1.05	-1.04	-1.08	1	1.12	1	1.08	1	1	0.648123	1	0.369656	1	0.632821	Arf2	ADP-ribosylation factor 2
1416459_at	0	0	0	0	0	0	0	0	-1	-1.01	-1.05	-1.1	1.1	-1.11	1.05	1	1	0.87075	0.808079	0.585392	1	0.865618	Arf2	ADP-ribosylation factor 2
1416461_at	0	0	0	0	0	0	0	0	1	-1.01	-1.15	1.03	1.35	1.02	1.17	1	1	0.310102	0.965985	0.013465	1	0.260934	Caprin1	cell cycle associated protein 1
1416462_at	0	0	0	0	0	0	0	0	1.02	-1.06	-1.25	1.11	1.54	1.03	1.21	1	0.970656	0.086555	0.663445	0.001062	1	0.16305	Caprin1	cell cycle associated protein 1
1416464_at	0	0	0	0	0	0	0	0	-1.02	1	1.07	-1.06	-1.06	-1.04	1.02	1	1	0.565162	0.773203	0.533201	1	0.892724	Slc4a1	solute carrier family 4 (anion exchanger), member 1
1416465_a_at	1	0	0	0	0	1	0	0	1.14	1.07	1.59	-1.08	-2.19	-1.15	-1.57	1	0.970977	0.006001	0.832784	2.4e-05	1	0.006545	Vapa	vesicle-associated membrane protein, associated protein A
1416466_at	0	0	0	0	0	0	0	0	1.1	1.13	-1.1	-1.15	1.3	-1.12	1.08	1	0.919199	0.365595	0.468603	0.005524	1	0.535276	Vapa	vesicle-associated membrane protein, associated protein A
1416467_at	0	0	0	0	0	0	0	0	1.06	1.1	-1.36	-1.26	1.1	-1.22	-1.32	1	0.963739	0.111115	0.503714	0.643623	1	0.176269	Ddx3x	DEAD/H (Asp-Glu-Ala-Asp/His) box polypeptide 3, X-linked
1416468_at	1	0	0	1	0	1	0	0	-1.04	1.04	2.15	1.11	-2.76	1.2	-1.23	1	1	0.003083	0.860131	8.1e-05	1	0.410421	Aldh1a1	aldehyde dehydrogenase family 1, subfamily A1
1416469_at	0	0	0	0	0	0	0	0	-1.06	-1.02	-1.14	-1.03	1.15	1.01	1.07	1	1	0.091381	0.874162	0.050085	1	0.452493	Luzp1	leucine zipper protein 1
1416470_a_at	1	0	0	1	0	1	0	1	1.06	-1	-2.15	-1.2	4.75	-1.28	2.1	1	1	0.002969	0.665195	1e-06	1	0.002986	Rpn1	ribophorin I
1416471_at	0	0	0	0	0	0	0	0	1.13	1.05	1.18	-1.11	1.07	-1.19	1.12	1	0.986187	0.240246	0.696361	0.626578	1	0.462624	Cept1	choline/ethanolaminephosphotransferase 1
1416472_at	0	0	0	0	0	0	0	0	1.05	-1.03	1.27	-1.06	-1.41	-1.15	-1.17	1	1	0.049951	0.829353	0.002936	1	0.217086	Syap1	synapse associated protein 1
1416475_at	0	0	0	0	0	0	0	0	-1.06	1.2	1.31	-1.25	-1.45	1.02	-1.05	1	0.919199	0.188321	0.543178	0.038906	1	0.908547	Ube2d2	ubiquitin-conjugating enzyme E2D 2
1416476_a_at	0	0	0	0	0	0	0	0	1.01	1.12	-1.08	-1.12	1.16	-1.01	1.05	1	0.919199	0.638699	0.667436	0.245111	1	0.790061	Ube2d2	ubiquitin-conjugating enzyme E2D 2
1416477_at	0	0	0	0	0	0	0	0	-1.08	1.09	-1.13	-1.17	1.12	1	1.07	1	0.947965	0.497063	0.578331	0.442988	1	0.754611	Ube2d2	ubiquitin-conjugating enzyme E2D 2
1416478_a_at	0	0	0	0	0	0	0	0	-1.12	1.16	1.15	-1.18	-1.36	1.1	-1.05	1	0.919199	0.419893	0.578484	0.038906	1	0.84979	Mdh2	malate dehydrogenase 2, NAD (mitochondrial)
1416479_a_at	0	0	0	0	0	0	0	0	-1.12	1.17	1.3	-1.12	-1.98	1.16	-1.36	1	0.919199	0.147057	0.74537	0.000323	1	0.09239	Tmem14c	transmembrane protein 14C
1416480_a_at	1	0	0	0	0	1	0	0	-1.09	1.3	1.37	-1.45	-2.15	-1.02	-1.43	1	0.919199	0.088333	0.330055	0.000162	1	0.059748	Higd1a	HIG1 domain family, member 1A
1416481_s_at	0	0	0	0	0	0	0	0	1.04	1.1	-1.02	1.04	-1.2	1.09	-1.29	1	0.949228	0.956081	0.971841	0.221174	1	0.151473	Higd1a	HIG1 domain family, member 1A
1416483_at	0	0	0	0	0	0	0	0	-1.02	1.24	1.07	-1.31	-1.26	-1.04	-1.16	1	0.919199	0.686	0.337605	0.06236	1	0.341176	Ttc3	tetratricopeptide repeat domain 3
1416484_at	0	0	0	0	0	0	0	0	1.55	1.1	1.15	-1.22	-1.1	-1.72	-1.49	1	0.972565	0.585097	0.625855	0.647453	0.736489	0.072266	Ttc3	tetratricopeptide repeat domain 3
1416485_at	0	0	0	0	0	0	0	0	1.01	1.2	1.05	-1.34	-1.14	-1.13	-1.09	1	0.919199	0.865182	0.417467	0.473657	1	0.731602	Timm23	translocase of inner mitochondrial membrane 23 homolog (yeast)
1416486_at	0	0	0	0	0	0	0	0	1.15	1.3	-1.19	-1.44	1.27	-1.27	-1.08	1	0.919199	0.468107	0.40669	0.231237	1	0.826355	Scye1	small inducible cytokine subfamily E, member 1
1416487_a_at	1	0	0	1	0	1	0	0	-1.1	1.08	-2.11	-1.15	2.55	1.03	1.32	1	0.992003	0.003233	0.773138	0.000151	1	0.246103	Yap1	yes-associated protein 1
1416488_at	1	0	0	0	0	1	0	0	1.26	-1.15	-1.56	1.19	3.24	-1.22	1.64	1	0.929154	0.040999	0.664889	1.1e-05	1	0.025256	Ccng2	cyclin G2
1416489_at	0	0	0	0	0	0	0	0	1.01	1.3	-1.67	-1.4	1.25	-1.09	-1.35	1	0.919199	0.041138	0.46976	0.325427	1	0.255206	Pi4k2b	phosphatidylinositol 4-kinase type 2 beta
1416493_at	1	0	0	0	0	1	0	0	1.05	1.03	-1.69	1	2.95	-1.02	1.66	1	1	0.001128	1	0	1	0.00089	Ddost	dolichyl-di-phosphooligosaccharide-protein glycotransferase
1416494_at	0	0	0	0	0	0	0	0	-1.08	1.56	1.26	-1.64	-1.76	1.02	-1.29	1	0.919199	0.543794	0.442989	0.062205	1	0.531259	BC002163	cDNA sequence BC002163
1416495_s_at	0	0	0	0	0	0	0	0	-1.07	1.21	1.27	-1.33	-1.49	-1.03	-1.1	1	0.919199	0.227707	0.429487	0.02148	1	0.712105	BC002163	cDNA sequence BC002163
1416496_at	0	0	0	0	0	0	0	0	-1.01	1.03	-1.14	-1.12	1.13	-1.08	-1.01	1	1	0.384817	0.674264	0.366594	1	1	Mrfap1	Morf4 family associated protein 1
1416497_at	1	0	0	1	0	1	0	0	1.27	1.01	-2	-1.01	4.07	-1.27	1.6	1	1	0.024026	1	5e-05	1	0.130945	Pdia4	protein disulfide isomerase associated 4
1416498_at	0	0	0	0	0	0	0	0	1.05	1.08	1.18	1.05	1.16	1.08	1.3	1	0.990705	0.513627	0.968803	0.48155	1	0.268169	Ppic	peptidylprolyl isomerase C
1416499_a_at	0	0	0	0	0	0	0	0	1.16	1.06	1.26	1.07	1.26	-1.03	1.36	1	0.997745	0.215498	0.903116	0.152995	1	0.101723	Dctn6	dynactin 6
1416500_at	0	0	0	0	0	0	0	0	1.07	1.25	1.18	-1.2	-1.24	-1.03	-1.13	1	0.919199	0.346977	0.542471	0.141267	1	0.525327	Sacm1l	SAC1 (suppressor of actin mutations 1, homolog)-like (S. cerevisiae)
1416501_at	0	0	0	0	0	0	0	0	1.15	-1.06	-1.07	1.01	1.18	-1.2	-1.04	1	0.988076	0.738083	1	0.240924	1	0.879717	Pdpk1	3-phosphoinositide dependent protein kinase-1
1416502_a_at	0	0	0	0	0	0	0	0	-1.01	1.2	-1.66	-1.23	1.52	-1.01	-1.08	1	0.919199	0.030464	0.627247	0.041013	1	0.827689	Preb	prolactin regulatory element binding
1416503_at	0	0	0	0	0	0	0	0	1.01	1.07	1.32	-1.04	-1.11	1.02	1.18	1	1	0.21668	0.993283	0.653478	1	0.516925	Lxn	latexin
1416504_at	0	0	0	0	0	0	0	0	-1.16	1.09	-1.58	-1.14	-1.12	1.1	-1.54	1	0.967426	0.018667	0.719488	0.523232	1	0.027871	Ulk1	Unc-51 like kinase 1 (C. elegans)
1416505_at	0	0	0	0	0	0	0	0	-1.03	1.01	-1.17	-1.03	1.17	1	1.03	1	1	0.222614	0.947479	0.161585	1	0.898228	Nr4a1	nuclear receptor subfamily 4, group A, member 1
1416506_at	0	0	0	0	0	0	0	0	1.05	1.27	1.02	-1.37	1.32	-1.14	1.27	1	0.919199	0.974713	0.317859	0.044753	1	0.129681	Psma6	proteasome (prosome, macropain) subunit, alpha type 6
1416507_at	0	0	0	0	0	0	0	0	1.06	1.04	1.02	-1.01	-1	-1.03	-1.04	1	0.966177	0.899124	0.980593	0.980072	1	0.683022	Cnpy2	canopy 2 homolog (zebrafish)
1416508_at	1	0	0	0	0	1	0	1	1.08	1.05	1.18	1.06	2.39	1.03	2.6	1	0.968045	0.134597	0.792212	0	1	0	Med28	mediator of RNA polymerase II transcription, subunit 28 homolog (yeast)
1416509_at	0	0	0	0	0	0	0	0	1.03	1.08	-1.11	-1.29	1.3	-1.24	1.13	1	0.935822	0.439568	0.315598	0.020204	0.924143	0.364541	Tm9sf3	transmembrane 9 superfamily member 3
1416510_at	0	0	0	0	0	0	0	0	-1.05	1.06	-1.1	-1.18	1.1	-1.06	1.04	1	0.966177	0.493864	0.485456	0.454075	1	0.863467	Mrpl4	mitochondrial ribosomal protein L4
1416511_a_at	0	0	0	0	0	0	0	0	-1.05	-1.21	-1.05	1.13	-1.04	-1.01	-1.04	1	0.919199	0.901488	0.815516	0.906374	1	0.944043	Cdc42ep4	CDC42 effector protein (Rho GTPase binding) 4
1416512_at	0	0	0	0	0	0	0	0	1.05	1.16	1.01	-1.2	1.07	-1.08	1.02	1	0.919199	1	0.502528	0.66471	1	0.941383	Nubp2	nucleotide binding protein 2
1416513_at	0	0	0	0	0	0	0	0	-1.18	1.17	1.76	-1.22	-1.96	1.14	1.06	1	0.97777	0.148436	0.828933	0.052471	1	0.947516	Lamb2	laminin, beta 2
1416514_a_at	1	0	0	0	0	1	0	1	1.07	1.32	-1.44	-1.4	3.89	-1.13	2.54	1	0.919199	0.129115	0.455471	8e-06	1	0.000694	Fscn1	fascin homolog 1, actin bundling protein (Strongylocentrotus purpuratus)
1416517_at	0	0	0	0	0	0	0	0	-1.04	1.12	-1.32	-1.02	1.2	1.14	-1.06	1	0.941404	0.165253	1	0.314981	1	0.863467	Pnpla6	patatin-like phospholipase domain containing 6
1416519_at	0	0	0	0	0	0	0	0	-1.03	1.14	1.11	-1.29	-1.16	-1.11	-1.01	1	0.931862	0.6543	0.480626	0.42606	1	0.994227	Rpl36	ribosomal protein L36
1416520_x_at	0	0	0	0	0	0	0	0	-1.04	1.23	1.14	-1.49	-1.26	-1.17	-1.07	1	0.919199	0.673778	0.409295	0.310232	1	0.888551	Rpl36	ribosomal protein L36
1416521_at	0	0	0	0	0	0	0	0	-1.16	-1.09	-1.34	1.01	1.39	1.07	1.2	1	0.964537	0.118529	1	0.048661	1	0.371686	Sepw1	selenoprotein W, muscle 1
1416522_a_at	1	0	0	0	0	1	0	0	-1.04	1.09	1.82	-1.32	-2.76	-1.16	-1.45	1	0.981614	0.016794	0.524821	0.000131	1	0.132287	Grcc10	gene rich cluster, C10 gene
1416524_at	0	0	0	0	0	0	0	0	1.11	-1.01	1.05	-1.06	1.43	-1.19	1.35	1	1	0.867369	0.904295	0.018864	1	0.080185	Spop	speckle-type POZ protein
1416525_at	0	0	0	0	0	0	0	0	1.14	1.23	1.09	-1.29	1.04	-1.19	-1.01	1	0.919199	0.817381	0.557738	0.909746	1	1	Spop	speckle-type POZ protein
1416526_a_at	0	0	0	0	0	0	0	0	1.03	1.15	1.28	-1.21	-1.57	-1.08	-1.26	1	0.929981	0.281252	0.637183	0.024384	1	0.333981	Park7	Parkinson disease (autosomal recessive, early onset) 7
1416527_at	1	0	0	0	0	1	0	1	1.1	1.07	1.21	1.06	2.08	1.03	2.29	1	1	0.465099	0.961488	0.00152	1	0.001565	Rab32	RAB32, member RAS oncogene family
1416528_at	1	0	0	0	0	1	0	1	1.06	-1.07	-1.23	1.05	3.45	-1.08	2.65	1	1	0.405254	0.965595	1.3e-05	1	0.000332	Sh3bgrl3	SH3 domain binding glutamic acid-rich protein-like 3
1416529_at	0	0	0	0	0	0	0	0	1	1	-1.01	1	1.61	1	1.59	1	1	0.999363	1	0.011182	1	0.027869	Emp1	epithelial membrane protein 1
1416530_a_at	1	0	0	1	0	1	0	1	-1.06	-1.07	-2.07	1.11	6.03	1.11	3.1	1	0.99197	0.001701	0.810943	0	1	2.1e-05	Pnp1	purine-nucleoside phosphorylase 1
1416531_at	1	0	0	1	0	1	0	1	1.15	1.14	2.06	-1.22	-4.04	-1.23	-2.25	1	0.952022	0.006773	0.666714	9e-06	1	0.002885	Gsto1	glutathione S-transferase omega 1
1416532_at	0	0	0	0	0	0	0	0	-1	1.07	-1.53	-1.12	1.52	-1.05	1	1	0.956291	0.002354	0.609899	0.000692	1	1	Trrap	transformation/transcription domain-associated protein
1416533_at	0	0	0	0	0	0	0	0	-1.03	-1.05	1.05	-1	-1.26	-1.02	-1.17	1	1	0.848206	1	0.082649	1	0.330357	Egln2	EGL nine homolog 2 (C. elegans)
1416534_at	0	0	0	0	0	0	0	0	-1.05	-1.01	-1.1	-1.02	1.16	1.02	1.1	1	1	0.517601	1	0.210452	1	0.507165	Dpf2	D4, zinc and double PHD fingers family 2
1416536_at	0	0	0	0	0	0	0	0	1.2	1.04	1.04	1.2	1.24	1.04	1.08	1	1	0.900801	0.554078	0.164194	1	0.757794	Mum1	melanoma associated antigen (mutated) 1
1416537_at	0	0	0	0	0	0	0	0	1.14	1.01	-1.57	-1	1.74	-1.14	-1.03	1	1	0.049283	1	0.00876	1	0.958152	Creld1	cysteine-rich with EGF-like domains 1
1416538_at	0	0	0	0	0	0	0	0	-1.03	1.25	1.74	-1.06	-1.81	1.22	-1.01	1	0.919199	0.000564	0.8602	5.6e-05	0.99651	0.998196	Siae	sialic acid acetylesterase
1416539_at	0	0	0	0	0	0	0	0	1.05	1.26	1.86	-1.01	-1.98	1.19	-1.12	1	0.919199	0.013456	1	0.002988	1	0.728917	Siae	sialic acid acetylesterase
1416540_at	1	0	0	1	0	1	0	0	1.13	-1.07	-2.04	1.11	2.54	-1.09	1.1	1	0.981614	0.001075	0.790163	2e-05	1	0.680715	Hgs	HGF-regulated tyrosine kinase substrate
1416541_at	0	0	0	0	0	0	0	0	1.01	1.11	-1.01	-1.27	-1.12	-1.15	-1.14	1	0.931104	1	0.457077	0.47189	1	0.494428	Clpb	ClpB caseinolytic peptidase B homolog (E. coli)
1416542_at	0	0	0	0	0	0	0	0	1.25	-1.08	1.22	1.31	1.19	-1.03	1.16	1	0.981614	0.321618	0.459786	0.324378	1	0.515627	Phf1	PHD finger protein 1
1416543_at	0	0	0	0	0	0	0	0	1.03	1.06	-1.6	1.19	1.75	1.23	1.06	1	0.981614	0.006269	0.540433	0.00059	1	0.795909	Nfe2l2	nuclear factor, erythroid derived 2, like 2
1416544_at	0	0	0	0	0	0	0	0	1.04	1.17	1.41	1.12	1.31	1.27	1.78	1	0.937636	0.220962	0.876295	0.27854	1	0.042471	Ezh2	enhancer of zeste homolog 2 (Drosophila)
1416545_at	0	0	0	0	0	0	0	0	-1.16	-1.13	1.01	1.02	-1.15	1.04	1.01	1	0.919199	1	0.985898	0.215834	1	0.969278	Zdhhc7	zinc finger, DHHC domain containing 7
1416546_a_at	0	0	0	0	0	0	0	0	1.02	1.05	1.09	-1.16	1.08	-1.13	1.15	1	0.963739	0.474404	0.447562	0.420614	1	0.213463	Rpl6	ribosomal protein L6
1416547_at	0	0	0	0	0	0	0	0	1.02	1.3	1.36	-1.42	-1.62	-1.11	-1.21	1	0.919199	0.209015	0.454261	0.028785	1	0.509757	Ndufb3	NADH dehydrogenase (ubiquinone) 1 beta subcomplex 3
1416548_at	0	0	0	0	0	0	0	0	-1.08	1.19	1	-1.28	-1.03	-1	1.05	1	0.919199	1	0.442856	0.89794	1	0.864738	Slc35b4	solute carrier family 35, member B4
1416549_at	0	0	0	0	0	0	0	0	-1.16	1	1.14	-1.21	1.01	-1.05	1.33	1	1	0.430712	0.499687	0.972198	1	0.072016	Slc35b4	solute carrier family 35, member B4
1416550_at	0	0	0	0	0	0	0	0	-1.09	1.17	-1.25	-1.36	1.14	-1.06	-1	1	0.92431	0.330883	0.466924	0.536433	1	1	Slc35b4	solute carrier family 35, member B4
1416551_at	1	0	0	1	0	1	0	0	-1.21	-1.28	-2.65	1.07	2.25	1.01	1.03	1	0.919199	0.000157	0.917222	0.000107	1	0.938477	Atp2a2	ATPase, Ca++ transporting, cardiac muscle, slow twitch 2
1416552_at	0	0	0	0	0	0	0	0	-1.1	1.1	1.1	-1.11	-1.22	1.08	-1	1	0.919199	0.410371	0.603306	0.049549	1	1	Dppa5a	developmental pluripotency associated 5A
1416553_at	1	0	0	0	0	1	0	0	-1.01	1.26	1.64	-1.37	-2.16	-1.07	-1.3	1	0.919199	0.049794	0.490834	0.001798	1	0.334639	Stra13	stimulated by retinoic acid 13
1416554_at	0	0	0	0	0	0	0	0	-1.04	1.05	-1.58	-1.02	1.6	1.06	1.06	1	1	0.020571	1	0.008178	1	0.865953	Pdlim1	PDZ and LIM domain 1 (elfin)
1416555_at	0	0	0	0	0	0	0	0	1.04	-1.15	1.4	-1.06	-1.63	-1.26	-1.21	1	0.919199	0.011743	0.866814	0.000279	0.898249	0.138391	Ei24	etoposide induced 2.4 mRNA
1416556_at	0	0	0	0	0	0	0	0	-1.05	1.21	1.12	-1.26	1.3	1.01	1.54	1	0.919199	0.559548	0.47684	0.085553	1	0.017435	Tspan31	tetraspanin 31
1416557_a_at	0	0	0	0	0	0	0	0	1	1.37	-1.41	-1.37	1.54	-1	1.09	1	0.919199	0.142465	0.467843	0.039212	1	0.801818	Eftud2	elongation factor Tu GTP binding domain containing 2
1416559_at	0	0	0	0	0	0	0	0	-1.05	-1.56	-1.31	1.3	1.15	-1.14	-1.08	1	0.409848	0.042409	0.332645	0.225232	1	0.636204	1500003O22Rik	RIKEN cDNA 1500003O22 gene
1416560_at	1	0	0	0	0	1	0	1	1.22	-1.6	-1.78	1.81	4.87	-1.08	2.24	1	0.919199	0.01984	0.194129	2e-06	1	0.002313	Slc13a3	solute carrier family 13 (sodium-dependent dicarboxylate transporter), member 3
1416563_at	1	0	0	0	0	1	0	0	1.04	-1.3	-1.9	1.12	2.46	-1.2	1.24	1	0.919199	0.011589	0.838451	0.000382	1	0.426356	Ctps	cytidine 5'-triphosphate synthase
1416564_at	0	0	0	0	0	0	0	0	1.14	1.02	1.02	1.09	1.1	-1.03	-1.01	1	1	0.922363	0.672655	0.304868	1	0.977629	Sox7	SRY-box containing gene 7
1416565_at	0	0	0	0	0	0	0	0	-1.02	1.15	1.48	-1.11	-1.61	1.05	-1.06	1	0.919199	0.018208	0.737411	0.002477	1	0.80068	Cox6b1	cytochrome c oxidase, subunit VIb polypeptide 1
1416566_at	0	0	0	0	0	0	0	0	-1.09	1.2	-1.04	-1.46	-1.24	-1.12	-1.19	1	0.919199	0.926507	0.400942	0.294892	1	0.50992	Strap	serine/threonine kinase receptor associated protein
1416567_s_at	0	0	0	0	0	0	0	0	-1.01	1.23	1.66	-1.26	-1.71	-1.02	-1.02	1	0.919199	0.030986	0.571976	0.011418	1	0.974737	Atp5e	ATP synthase, H+ transporting, mitochondrial F1 complex, epsilon subunit
1416568_a_at	0	0	0	0	0	0	0	0	-1	-1.06	-1.35	-1.06	1.42	-1.11	1.06	1	1	0.267012	0.968603	0.131821	1	0.91545	Acin1	apoptotic chromatin condensation inducer 1
1416569_at	0	0	0	0	0	0	0	0	1.03	1.14	-1.01	-1.26	1.11	-1.14	1.06	1	0.921108	1	0.487501	0.560814	1	0.829426	Actl6a	actin-like 6A
1416570_s_at	0	0	0	0	0	0	0	0	-1.01	1.31	-1.07	-1.3	-1.25	1.02	-1.33	1	0.919199	0.84879	0.51411	0.265227	1	0.24221	Gfm1	G elongation factor, mitochondrial 1
1416572_at	1	0	0	1	0	1	0	0	-1.08	-1.1	-2.34	-1.03	3.23	-1.05	1.49	1	1	0.020516	1	0.001036	1	0.300854	Mmp14	matrix metallopeptidase 14 (membrane-inserted)
1416573_at	0	0	0	0	0	0	0	0	-1.02	1	-1.58	1	1.69	1.02	1.09	1	1	0.009153	1	0.001421	1	0.695453	Pofut2	protein O-fucosyltransferase 2
1416574_at	0	0	0	0	0	0	0	0	1.21	1.24	-1.03	-1.05	1.82	-1.03	1.46	1	0.919199	0.935979	0.937032	0.000849	1	0.038315	Tox4	TOX high mobility group box family member 4
1416576_at	1	0	0	1	0	1	0	0	1.02	-1.11	-10.32	1.11	19.12	-1.02	1.82	1	1	5.3e-05	0.943601	1e-06	1	0.145391	Socs3	suppressor of cytokine signaling 3
1416577_a_at	0	0	0	0	0	0	0	0	1.01	-1.19	1.05	1.16	1.04	-1.04	1.08	1	0.92431	0.911522	0.789977	0.911826	1	0.841077	Rbx1	ring-box 1
1416578_at	0	0	0	0	0	0	0	0	1.03	-1.09	1.24	-1.05	-1.47	-1.18	-1.22	1	0.935829	0.145377	0.918291	0.005483	1	0.191231	Rbx1	ring-box 1
1416579_a_at	0	0	0	0	0	0	0	0	1.01	-1.12	-1.05	1.12	1	-1.01	-1.06	1	0.919199	0.626811	0.476818	0.984661	1	0.580233	Tacstd1	tumor-associated calcium signal transducer 1
1416580_a_at	0	0	0	0	0	0	0	0	-1.11	1.11	1.1	-1.35	-1.27	-1.09	-1.04	1	0.963739	0.727803	0.472178	0.220398	1	0.932594	Stub1	STIP1 homology and U-Box containing protein 1
1416581_at	0	0	0	0	0	0	0	0	-1.06	1.19	1.02	-1.27	-1.39	-1.01	-1.29	1	0.919199	0.981509	0.447343	0.025845	1	0.126254	Wdr5	WD repeat domain 5
1416582_a_at	0	0	0	0	0	0	0	0	1.04	-1.12	1.08	1.05	1.08	-1.11	1.12	1	0.919199	0.650384	0.919367	0.610063	1	0.491347	Bad	BCL2-associated agonist of cell death
1416583_at	0	0	0	0	0	0	0	0	1	1.09	1.06	-1.12	1.16	-1.04	1.23	1	0.971504	0.828577	0.772472	0.414381	1	0.324754	Bad	BCL2-associated agonist of cell death
1416584_at	0	0	0	0	0	0	0	0	-1.06	-1.09	-1.11	1.06	-1.07	1.03	-1.11	1	0.936384	0.558986	0.898152	0.679211	1	0.561089	Man2b2	mannosidase 2, alpha B2
1416585_at	0	0	0	0	0	0	0	0	-1.12	1.46	-1.13	-1.43	1.12	1.14	1.12	1	0.919199	0.837717	0.605333	0.780374	1	0.854836	Ruvbl1	RuvB-like protein 1
1416586_at	0	0	0	0	0	0	0	0	1.05	1.04	1	1	1	-1.01	-1.05	1	0.963774	1	1	1	1	0.635018	Zfp239	zinc finger protein 239
1416587_a_at	0	0	0	0	0	0	0	0	1	1.04	-1.1	1.06	-1.04	1.09	-1.14	1	1	0.540183	0.888376	0.820015	1	0.374623	Xrcc1	X-ray repair complementing defective repair in Chinese hamster cells 1
1416589_at	1	0	0	0	0	1	0	1	-1.18	1.35	-1.19	-1.22	2.03	1.31	2.03	1	0.919199	0.568564	0.682441	0.00412	1	0.009972	Sparc	secreted acidic cysteine rich glycoprotein
1416590_a_at	0	0	0	0	0	0	0	0	-1.01	1.33	1.06	-1.23	1.02	1.1	1.1	1	0.919199	0.945341	0.80291	0.978152	1	0.890318	Rab34	RAB34, member of RAS oncogene family
1416591_at	0	0	0	0	0	0	0	0	-1.26	1.26	1.14	-1.37	-1.08	1.16	1.34	1	0.919199	0.727403	0.561498	0.825172	1	0.379773	Rab34	RAB34, member of RAS oncogene family
1416592_at	1	0	0	1	0	1	0	0	-1.23	1.19	2.03	-1.58	-2.7	-1.08	-1.09	1	0.929154	0.010009	0.385409	0.000301	1	0.845501	Glrx	glutaredoxin
1416593_at	1	0	0	1	0	1	0	0	-1.11	1.31	2.14	-1.6	-3.26	-1.09	-1.37	1	0.919199	0.015056	0.411869	0.000232	1	0.333981	Glrx	glutaredoxin
1416595_at	0	0	0	0	0	0	0	0	1.04	1.28	1.14	-1.41	-1.08	-1.15	1.01	1	0.919199	0.517433	0.337232	0.662466	1	1	Mrps22	mitochondrial ribosomal protein S22
1416597_at	0	0	0	0	0	0	0	0	1	-1.06	1.06	-1.02	-1.08	-1.08	-1.03	1	0.960203	0.648777	0.966274	0.416401	1	0.897676	Hdgfrp2	hepatoma-derived growth factor, related protein 2
1416600_a_at	0	0	0	0	0	0	0	0	-1.6	1.16	-1.57	-1.51	1.6	1.23	1.62	1	0.947965	0.087219	0.419051	0.048407	1	0.077686	Rcan1	regulator of calcineurin 1
1416601_a_at	0	0	0	0	0	0	0	0	-1.55	1.37	-1.53	-1.73	1.59	1.22	1.62	1	0.919199	0.243863	0.415168	0.139837	1	0.195513	Rcan1	regulator of calcineurin 1
1416602_a_at	1	0	0	1	0	1	0	0	1.14	1.2	-2.04	-1.08	2.68	-1.02	1.15	1	0.919199	0.004414	0.910728	0.0001	1	0.614536	Rad52	RAD52 homolog (S. cerevisiae)
1416603_at	0	0	0	0	0	0	0	0	1	1.15	-1.13	-1.25	1.2	-1.09	1.06	1	0.919199	0.516575	0.476818	0.222034	1	0.811269	Rpl22	ribosomal protein L22
1416604_at	1	0	0	0	0	1	0	0	-1.07	1.25	1.62	-1.37	-2.72	-1.03	-1.57	1	0.919199	0.008334	0.356509	6e-06	1	0.011515	Cyc1	cytochrome c-1
1416605_at	0	0	0	0	0	0	0	0	-1.09	1.36	1.14	-1.58	-1.35	-1.07	-1.09	1	0.919199	0.693789	0.394856	0.203557	1	0.843168	Nola2	nucleolar protein family A, member 2
1416606_s_at	0	0	0	0	0	0	0	0	-1.03	1.19	1.01	-1.31	-1.03	-1.06	1.01	1	0.919199	0.998735	0.468628	0.908935	1	0.991584	Nola2	nucleolar protein family A, member 2
1416607_at	1	0	0	0	0	1	0	1	-1.11	1.27	1.62	-1.18	-4.15	1.19	-2.3	1	0.919199	0.009986	0.608235	0	1	0.000125	4931406C07Rik	RIKEN cDNA 4931406C07 gene
1416608_a_at	0	0	0	0	0	0	0	0	1.12	1.28	1.44	-1.15	1.23	-1	1.59	1	0.919199	0.07262	0.728398	0.262536	1	0.028898	BC004004	cDNA sequence BC004004
1416609_at	0	0	0	0	0	0	0	0	1.06	1.11	1.07	-1.06	-1	-1.01	1.01	1	0.929154	0.749985	0.898987	1	1	0.998196	BC004004	cDNA sequence BC004004
1416610_a_at	0	0	0	0	0	0	0	0	1.08	1.19	-1.05	-1.2	-1.07	-1.1	-1.22	1	0.919199	0.888111	0.640366	0.767053	1	0.397183	Clcn3	chloride channel 3
1416611_at	0	0	0	0	0	0	0	0	-1.04	1.23	-1.06	-1.11	1.17	1.15	1.15	1	0.919199	0.794729	0.754514	0.293306	1	0.460642	Scamp2	secretory carrier membrane protein 2
1416614_at	1	0	0	0	0	1	0	1	-1.23	-1.05	-1.01	1.1	2.11	1.29	2.56	1	1	1	0.862611	0.001024	1	0.000407	Eid1	EP300 interacting inhibitor of differentiation 1
1416615_at	0	0	0	0	0	0	0	0	1.02	1.12	-1.09	-1.26	1.02	-1.15	-1.09	1	0.929154	0.664543	0.460895	0.935993	1	0.679377	Clpp	caseinolytic peptidase, ATP-dependent, proteolytic subunit homolog (E. coli)
1416616_s_at	0	0	0	0	0	0	0	0	1.04	1.24	-1.07	-1.48	1.17	-1.24	1.05	1	0.923545	0.917704	0.487501	0.611882	1	0.939581	Clpp	caseinolytic peptidase, ATP-dependent, proteolytic subunit homolog (E. coli)
1416618_at	0	0	0	0	0	0	0	0	-1.03	1.11	1.25	1.06	-1.36	1.22	-1.05	1	0.936384	0.219387	0.927091	0.057882	1	0.878352	Ppox	protoporphyrinogen oxidase
1416619_at	0	0	0	0	0	0	0	0	-1.11	-1.38	-1.01	1.26	-1.13	1.01	-1.02	1	0.919199	1	0.592411	0.616984	1	0.977668	4632428N05Rik	RIKEN cDNA 4632428N05 gene
1416620_at	0	0	0	0	0	0	0	0	1.09	1.12	-1	1	1.06	1.03	-1.03	1	0.919199	1	1	0.660689	1	0.901705	Smarcal1	Swi/SNF related matrix associated, actin dependent regulator of chromatin, subfamily a-like 1
1416621_at	0	0	0	0	0	0	0	0	1.01	1.02	1.13	-1.06	1.09	-1.05	1.22	1	1	0.51141	0.913358	0.588416	1	0.264756	Llgl1	lethal giant larvae homolog 1 (Drosophila)
1416622_at	0	0	0	0	0	0	0	0	1.12	1.07	1.05	-1.15	-1.07	-1.2	-1.14	1	0.965359	0.80889	0.609743	0.671812	1	0.459676	Wbscr16	Williams-Beuren syndrome chromosome region 16 homolog (human)
1416624_a_at	0	0	0	0	0	0	0	0	1	1.01	1.32	-1.03	-1.37	-1.03	-1.05	1	1	0.020903	0.948938	0.00411	1	0.795646	Uba52	ubiquitin A-52 residue ribosomal protein fusion product 1
1416625_at	1	0	0	0	0	1	0	0	1.19	-1.12	-1.15	1.24	2.59	-1.07	1.9	1	0.919199	0.319778	0.409295	1e-06	1	0.000103	Serping1	serine (or cysteine) peptidase inhibitor, clade G, member 1
1416628_at	0	0	0	0	0	0	0	0	-1.07	1.05	1.42	-1.36	-1.47	-1.2	1.04	1	1	0.02475	0.321079	0.006702	1	0.896368	0610006I08Rik	RIKEN cDNA 0610006I08 gene
1416629_at	0	0	0	0	0	0	0	0	1.08	1.14	-1.26	-1.07	1.28	-1.01	-1.06	1	0.919199	0.057936	0.813516	0.026693	1	0.69862	Slc1a5	solute carrier family 1 (neutral amino acid transporter), member 5
1416630_at	0	0	0	0	0	0	0	0	-1	1.18	-1.18	-1.37	1.17	-1.16	-1.01	1	0.949228	0.648631	0.562603	0.599666	1	1	Id3	inhibitor of DNA binding 3
1416631_at	0	0	0	0	0	0	0	0	1.02	1.09	1.07	-1.09	-1.02	-1.02	1.03	1	0.922541	0.648631	0.729595	0.919147	1	0.888617	Ap4b1	adaptor-related protein complex AP-4, beta 1
1416632_at	1	0	0	0	0	1	0	1	-1.43	1.47	1.67	-1.62	-8.48	1.3	-3.57	1	0.919199	0.141549	0.463816	4e-06	1	0.001166	Me1	malic enzyme 1, NADP(+)-dependent, cytosolic
1416633_a_at	0	0	0	0	0	0	0	0	-1	1.05	1.23	-1.1	1.08	-1.05	1.33	1	0.994266	0.165141	0.743644	0.582304	1	0.057423	5730536A07Rik	RIKEN cDNA 5730536A07 gene
1416634_at	0	0	0	0	0	0	0	0	1.03	1.16	1.03	-1.18	1.08	-1.05	1.08	1	0.919199	0.924316	0.506219	0.550819	1	0.683561	5730536A07Rik	RIKEN cDNA 5730536A07 gene
1416635_at	0	0	0	0	0	0	0	0	1.07	1.05	1.5	-1.03	-1.94	-1.06	-1.39	1	1	0.015163	0.978619	0.000149	1	0.044254	Smpdl3a	sphingomyelin phosphodiesterase, acid-like 3A
1416636_at	0	0	0	0	0	0	0	0	1.11	1.15	1.19	-1.12	-1.01	-1.09	1.06	1	0.919199	0.167731	0.604591	0.96285	1	0.751671	Rheb	RAS-homolog enriched in brain
1416637_at	0	0	0	0	0	0	0	0	-1.08	1.11	-1.59	-1.14	1.51	1.05	1.02	1	0.929154	0.005231	0.642043	0.004314	1	0.946217	Slc4a2	solute carrier family 4 (anion exchanger), member 2
1416639_at	0	0	0	0	0	0	0	0	1.01	1.06	1.03	1.4	1	1.47	1.02	1	1	0.963927	0.397238	1	0.855259	0.978125	Slc2a5	solute carrier family 2 (facilitated glucose transporter), member 5
1416641_at	0	0	0	0	0	0	0	0	1.01	1.08	1.31	1.01	1.1	1.08	1.43	1	0.969985	0.126622	1	0.590935	1	0.052408	Lig1	ligase I, DNA, ATP-dependent
1416642_a_at	0	0	0	0	0	0	0	0	-1.04	1.03	-1.01	-1.02	1.07	1.05	1.11	1	0.988739	0.996803	0.937652	0.360835	1	0.22111	Tpt1	tumor protein, translationally-controlled 1
1416645_a_at	1	0	0	0	0	1	0	1	-1.26	1.6	-1.41	-1.13	3.14	1.79	2.79	1	0.919199	0.544521	0.960443	0.012653	1	0.045467	Afp	alpha fetoprotein
1416646_at	0	0	0	0	0	0	0	0	-1.01	1.06	1.07	-1.06	-1.03	1.01	1.05	1	0.935822	0.541766	0.754952	0.742493	1	0.71132	Afp	alpha fetoprotein
1416647_at	1	0	0	0	0	1	0	0	1.01	1.12	1.6	-1.11	-2.38	-1.01	-1.5	1	0.972565	0.074271	0.880328	0.001062	1	0.136687	Bckdha	branched chain ketoacid dehydrogenase E1, alpha polypeptide
1416648_at	1	0	0	0	0	1	0	0	-1.05	1.18	-1.79	-1.33	2	-1.08	1.18	1	0.919199	0.012683	0.481894	0.001566	1	0.536674	Dync1h1	dynein cytoplasmic 1 heavy chain 1
1416649_at	0	0	0	0	0	0	0	0	1.02	1.05	1.03	-1.05	1.41	-1.02	1.42	1	0.966177	0.859372	0.850145	0.001817	1	0.003849	Ambp	alpha 1 microglobulin/bikunin
1416651_at	0	0	0	0	0	0	0	0	1.04	1.25	-1.04	-1.23	1.15	-1.02	1.06	1	0.919199	0.939412	0.656204	0.576868	1	0.907935	Znhit2	zinc finger, HIT domain containing 2
1416653_at	0	0	0	0	0	0	0	0	1.06	1.11	-1.46	1.02	1.98	1.07	1.29	1	0.929154	0.024659	1	0.000131	1	0.13603	Stxbp3a	syntaxin binding protein 3A
1416654_at	0	0	0	0	0	0	0	0	1.02	1.03	-1.3	-1.05	1.72	-1.04	1.29	1	1	0.049439	0.902885	0.000181	1	0.065603	Slc31a2	solute carrier family 31, member 2
1416655_at	0	0	0	0	0	0	0	0	1.18	1.11	-1.05	-1.27	1.61	-1.35	1.3	1	0.946156	0.877966	0.485456	0.006662	0.968727	0.181534	C1galt1c1	C1GALT1-specific chaperone 1
1416656_at	1	0	0	0	0	1	0	1	1.15	1.29	-1.21	-1.09	5.14	1.03	3.72	1	0.919199	0.488043	0.901886	2e-06	1	3.9e-05	Clic1	chloride intracellular channel 1
1416657_at	0	0	0	0	0	0	0	0	-1.13	-1.07	-1.08	-1.19	-1.02	-1.12	1.03	1	0.970656	0.710778	0.538242	0.937915	1	0.912329	Akt1	thymoma viral proto-oncogene 1
1416658_at	1	0	0	1	0	1	0	0	1.02	-1.01	-3.02	1.02	4.73	-1.01	1.53	1	1	1.7e-05	1	0	1	0.013721	Frzb	frizzled-related protein
1416659_at	0	0	0	0	0	0	0	0	1.06	-1.06	-1.77	1.09	1.4	-1.04	-1.34	1	0.958946	0.00031	0.727372	0.003695	1	0.020179	Eif3a	eukaryotic translation initiation factor 3, subunit A
1416660_at	0	0	0	0	0	0	0	0	1.06	1.16	-1.89	-1.21	1.3	-1.11	-1.54	1	0.973223	0.072366	0.812439	0.421089	1	0.248481	Eif3a	eukaryotic translation initiation factor 3, subunit A
1416661_at	0	0	0	0	0	0	0	0	1.75	1.15	-1.38	1.01	1.68	-1.51	-1.43	1	0.985992	0.434648	1	0.121956	1	0.39607	Eif3a	eukaryotic translation initiation factor 3, subunit A
1416662_at	1	0	0	1	0	1	0	1	1.02	1.04	2.34	1.02	-5.97	1.05	-2.6	1	1	0.023352	1	3.2e-05	1	0.01259	Sardh	sarcosine dehydrogenase
1416663_at	0	0	0	0	0	0	0	0	1.05	1.12	1.4	-1.17	-1.45	-1.1	-1.09	1	0.919199	0.018123	0.519176	0.004801	1	0.632501	Ndufa9	NADH dehydrogenase (ubiquinone) 1 alpha subcomplex, 9
1416664_at	0	0	0	0	0	0	0	0	-1.18	1.3	1.12	-1.09	-1.09	1.4	1.21	1	0.919199	0.636122	0.86193	0.668746	0.936646	0.39975	Cdc20	cell division cycle 20 homolog (S. cerevisiae)
1416665_at	0	0	0	0	0	0	0	0	-1.05	1.2	1.61	-1.16	-1.58	1.09	1.08	1	0.919199	0.047828	0.771259	0.033505	1	0.852392	Coq7	demethyl-Q 7
1416666_at	0	0	0	0	0	0	0	0	-1.07	-1.12	-1.05	1.09	1.01	1.03	1.02	1	0.919199	0.835748	0.80956	0.99043	1	0.944388	Serpine2	serine (or cysteine) peptidase inhibitor, clade E, member 2
1416667_at	0	0	0	0	0	0	0	0	1.02	1.17	1.33	-1.12	-1.61	1.02	-1.24	1	0.919199	0.164346	0.805436	0.011405	1	0.340419	Ebp	phenylalkylamine Ca2+ antagonist (emopamil) binding protein
1416668_at	0	0	0	0	0	0	0	0	1.08	1.13	1.2	-1.1	-1.12	-1.06	-1.02	1	0.922541	0.295168	0.778081	0.454102	1	0.979199	Ttc35	tetratricopeptide repeat domain 35
1416669_s_at	0	0	0	0	0	0	0	0	1.06	1.24	1.22	-1.39	-1.28	-1.19	-1.11	1	0.919199	0.362733	0.409295	0.176855	1	0.70364	Naca	nascent polypeptide-associated complex alpha polypeptide
1416671_a_at	0	0	0	0	0	0	0	0	1	-1.04	-1.05	-1.15	-1.02	-1.2	-1.07	1	1	0.825663	0.619963	0.940304	1	0.735669	Mcoln1	mucolipin 1
1416672_s_at	0	0	0	0	0	0	0	0	1.04	1.03	1.09	-1.14	-1.07	-1.15	-1.02	1	1	0.606098	0.624367	0.637047	1	0.939581	Mcoln1	mucolipin 1
1416673_at	0	0	0	0	0	0	0	0	-1.15	-1.05	1.01	-1.09	-1.15	1	1	1	0.961334	0.995316	0.602769	0.085279	1	0.999242	Bace2	beta-site APP-cleaving enzyme 2
1416676_at	0	0	0	0	0	0	0	0	1.11	1.16	1.1	-1.13	1.04	-1.08	1.03	1	0.919199	0.619827	0.710601	0.848019	1	0.934286	Kng1	kininogen 1
1416677_at	0	0	0	0	0	0	0	0	1.09	1.03	1.18	-1.03	-1.31	-1.08	-1.21	1	1	0.178424	0.952368	0.012764	1	0.115293	Apoh	apolipoprotein H
1416678_at	0	0	0	0	0	0	0	0	1.01	1.25	1.21	-1.24	-1.15	-1.01	1.04	1	0.919199	0.288448	0.485596	0.385803	1	0.894605	Cops3	COP9 (constitutive photomorphogenic) homolog, subunit 3 (Arabidopsis thaliana)
1416679_at	1	0	0	1	0	1	0	1	-1.01	1.28	2.11	-1.38	-6.49	-1.07	-3.05	1	0.919199	0.000665	0.372621	0	1	8e-06	Abcd3	ATP-binding cassette, sub-family D (ALD), member 3
1416680_at	0	0	0	0	0	0	0	0	1.1	1.09	-1.1	-1.12	1.11	-1.13	-1.09	1	0.962993	0.637005	0.743644	0.526877	1	0.713798	Ube3a	ubiquitin protein ligase E3A
1416681_at	0	0	0	0	0	0	0	0	1.02	1.04	-1.36	-1.43	1.16	-1.4	-1.19	1	1	0.229588	0.447466	0.531432	1	0.561947	Ube3a	ubiquitin protein ligase E3A
1416682_at	0	0	0	0	0	0	0	0	-1.01	1.02	-1.07	-1.03	1.1	1.01	1.04	1	1	0.5916	0.952201	0.334121	1	0.812611	Ube3a	ubiquitin protein ligase E3A
1416683_at	0	0	0	0	0	0	0	0	1.01	1.08	-1.42	-1.02	1.49	1.05	1.04	1	0.971178	0.042571	1	0.011071	1	0.912113	Plxnb2	plexin B2
1416684_at	0	0	0	0	0	0	0	0	-1.03	1.17	-1.03	-1.33	1	-1.1	1.01	1	0.919199	0.970621	0.472703	1	1	1	Fbl	fibrillarin
1416685_s_at	0	0	0	0	0	0	0	0	-1.05	1.05	1.11	-1.21	-1.03	-1.1	1.14	1	0.976949	0.388519	0.409295	0.859973	1	0.316734	Fbl	fibrillarin
1416690_at	1	0	0	1	0	1	0	0	1.07	-1.01	-2.25	1.14	3.27	1.05	1.36	1	1	0.000436	0.712841	2e-06	1	0.097694	Gtpbp2	GTP binding protein 2
1416691_at	1	0	0	1	0	1	0	0	-1.05	-1.02	-2.38	1.07	3.25	1.1	1.43	1	1	0.000755	0.915356	9e-06	1	0.097317	Gtpbp2	GTP binding protein 2
1416695_at	0	0	0	0	0	0	0	0	-1.01	1.02	-1.06	-1.21	1.89	-1.17	1.79	1	1	0.794729	0.519176	0.000239	1	0.001374	Tspo	translocator protein
1416696_at	0	0	0	0	0	0	0	0	-1.11	1.32	1.18	-1.49	1.15	-1.02	1.5	1	0.919199	0.488956	0.351805	0.487451	1	0.06356	D17Wsu104e	DNA segment, Chr 17, Wayne State University 104, expressed
1416697_at	1	0	0	0	0	1	0	0	1.1	1.35	1.85	-1.25	-2.81	-1.02	-1.67	1	0.919199	0.049581	0.710167	0.000969	1	0.110218	Dpp4	dipeptidylpeptidase 4
1416698_a_at	0	0	0	0	0	0	0	0	-1.14	1.12	1.16	-1.36	1.29	-1.07	1.71	1	0.94319	0.49761	0.418189	0.149864	1	0.01111	Cks1b	CDC28 protein kinase 1b
1416699_at	0	0	0	0	0	0	0	0	-1.1	1.05	-1.16	-1.19	1.02	-1.03	-1.03	1	0.970656	0.172037	0.409295	0.881283	1	0.870032	1110008F13Rik	RIKEN cDNA 1110008F13 gene
1416700_at	0	0	0	0	0	0	0	0	1.1	-1.03	-1.48	-1.06	1.54	-1.2	-1.05	1	1	0.010946	0.895326	0.002381	1	0.819592	Rnd3	Rho family GTPase 3
1416701_at	0	0	0	0	0	0	0	0	1.01	1.14	-1.45	-1.15	1.36	-1.02	-1.07	1	0.919199	0.03319	0.659916	0.044886	1	0.772206	Rnd3	Rho family GTPase 3
1416703_at	0	0	0	0	0	0	0	0	-1.13	1	1	-1.18	-1.16	-1.04	-1.02	1	1	1	0.436132	0.131283	1	0.938872	Mapk14	mitogen-activated protein kinase 14
1416704_at	0	0	0	0	0	0	0	0	1.02	1.16	1.03	-1.29	-1.28	-1.14	-1.27	1	0.929154	0.973083	0.517776	0.207433	1	0.301678	Mapk14	mitogen-activated protein kinase 14
1416705_at	0	0	0	0	0	0	0	0	1.06	1.16	1.02	-1.19	1.09	-1.09	1.05	1	0.919199	0.977739	0.541593	0.576128	1	0.856736	1110028C15Rik	RIKEN cDNA 1110028C15 gene
1416706_at	0	0	0	0	0	0	0	0	1.09	1.4	-1.03	-1.43	1.15	-1.11	1.02	1	0.919199	0.963345	0.357814	0.445188	1	0.969784	1110028C15Rik	RIKEN cDNA 1110028C15 gene
1416707_a_at	0	0	0	0	0	0	0	0	-1.12	1.1	1.42	-1.01	-1.75	1.23	-1.1	1	0.966177	0.09393	1	0.004695	1	0.735878	Pmf1	polyamine-modulated factor 1
1416708_a_at	0	0	0	0	0	0	0	0	1.02	1.05	-1.36	1.04	1.46	1.07	1.05	1	1	0.210265	0.989993	0.07956	1	0.923043	Gramd1a	GRAM domain containing 1A
1416709_a_at	0	0	0	0	0	0	0	0	1.17	1.26	1.07	-1.26	-1.24	-1.17	-1.36	1	0.919199	0.860464	0.590533	0.304377	1	0.211555	Ngrn	neugrin, neurite outgrowth associated
1416711_at	0	0	0	0	0	0	0	0	-1	-1.09	1.01	1.08	-1.01	-1.01	-1	1	0.919199	0.997314	0.642043	0.960382	1	1	Tbr1	T-box brain gene 1
1416712_at	0	0	0	0	0	0	0	0	-1.01	1.13	1.24	-1.1	-1.35	1.04	-1.08	1	0.919199	0.062207	0.653085	0.005734	1	0.574761	Pepd	peptidase D
1416714_at	1	0	0	0	0	1	0	1	-1.09	-1.31	-1.66	2.75	27.61	2.3	18.2	1	0.951067	0.332166	0.317859	2e-06	0.930216	1.8e-05	Irf8	interferon regulatory factor 8
1416719_a_at	0	0	0	0	0	0	0	0	-1.01	1.21	-1.01	-1.35	1.15	-1.1	1.15	1	0.919199	1	0.420665	0.451174	1	0.56068	Rps10	ribosomal protein S10
1416720_at	0	0	0	0	0	0	0	0	1.1	-1.14	1.06	1.24	-1.11	-1.02	-1.14	1	0.929154	0.850419	0.566787	0.623133	1	0.593526	Sfrs6	splicing factor, arginine/serine-rich 6
1416721_s_at	0	0	0	0	0	0	0	0	1.1	1.2	1.05	-1.21	-1.36	-1.11	-1.43	1	0.919199	0.897525	0.605386	0.080895	1	0.076652	Sfrs6	splicing factor, arginine/serine-rich 6
1416722_at	0	0	0	0	0	0	0	0	1.06	-1.18	-1.31	1.15	1.11	-1.08	-1.25	1	0.919199	0.109544	0.658356	0.522729	1	0.207666	Hmg20a	high mobility group 20A
1416723_at	0	0	0	0	0	0	0	0	1.11	-1.01	-1.44	1.14	1.69	1.01	1.05	1	1	0.007044	0.579245	0.000159	1	0.79417	Tcf4	transcription factor 4
1416724_x_at	0	0	0	0	0	0	0	0	1.14	1.14	-1.61	1.07	1.66	1.07	-1.11	1	0.95689	0.061648	0.949517	0.027096	1	0.771591	Tcf4	transcription factor 4
1416726_s_at	0	0	0	0	0	0	0	0	-1.21	1.17	-1.39	-1.56	1.44	-1.1	1.26	1	0.929154	0.148787	0.337928	0.070689	1	0.363266	Ube2s	ubiquitin-conjugating enzyme E2S
1416727_a_at	1	0	0	0	0	1	0	0	1.06	-1.05	1.99	1.06	-2.62	-1.04	-1.39	1	1	0.001128	0.910865	1.2e-05	1	0.067816	Cyb5	cytochrome b-5
1416728_at	0	0	0	0	0	0	0	0	1.03	1.32	-1.19	-1.43	-1.04	-1.11	-1.28	1	0.919199	0.553571	0.467822	0.905335	1	0.392807	Csnk2b	casein kinase 2, beta polypeptide
1416729_at	0	0	0	0	0	0	0	0	1.12	-1.03	-1.03	-1.02	1.03	-1.18	-1.13	1	1	0.925271	1	0.889223	1	0.56068	Plg	plasminogen
1416730_at	0	0	0	0	0	0	0	0	1.22	1.14	-1.35	-1.23	1.32	-1.32	-1.25	1	0.929154	0.123462	0.555834	0.10838	1	0.286807	Rcl1	RNA terminal phosphate cyclase-like 1
1416731_at	0	0	0	0	0	0	0	0	1.22	1.15	1.22	-1.09	-1.22	-1.15	-1.22	1	0.935829	0.422585	0.903116	0.351544	1	0.45199	Top2b	topoisomerase (DNA) II beta
1416732_at	0	0	0	0	0	0	0	0	1.05	1.27	1.07	-1.25	-1.36	-1.03	-1.33	1	0.919199	0.869856	0.653085	0.20302	1	0.335611	Top2b	topoisomerase (DNA) II beta
1416733_at	0	0	0	0	0	0	0	0	1.05	1.13	1.22	-1.23	-1.47	-1.15	-1.26	1	0.926561	0.257797	0.510649	0.01624	1	0.208847	Mkln1	muskelin 1, intracellular mediator containing kelch motifs
1416735_at	0	0	0	0	0	0	0	0	1.13	1	1.08	-1	1.31	-1.12	1.26	1	1	0.726939	1	0.06567	1	0.188877	Asah1	N-acylsphingosine amidohydrolase 1
1416736_at	0	0	0	0	0	0	0	0	1.01	-1.01	-1.06	1.04	1.07	1.01	1	1	1	0.546588	0.854105	0.337394	1	1	Casc3	cancer susceptibility candidate 3
1416737_at	0	0	0	0	0	0	0	0	-1.01	1.22	-1.01	-1	-1.01	1.24	-1.01	1	0.919199	0.992237	1	0.965504	1	0.994508	Gys1	glycogen synthase 1, muscle
1416738_at	0	0	0	0	0	0	0	0	-1.03	1.45	1.39	-1.3	-1.98	1.16	-1.37	1	0.919199	0.139739	0.517406	0.00193	1	0.1765	Brap	BRCA1 associated protein
1416739_a_at	1	0	0	0	0	1	0	0	1.05	1.18	1.58	-1.25	-2.14	-1.11	-1.43	1	0.923545	0.05773	0.603752	0.001344	1	0.15256	Brap	BRCA1 associated protein
1416740_at	0	0	0	0	0	0	0	0	-1.02	-1.02	-1.36	1.1	1.01	1.1	-1.32	1	1	0.114914	0.842561	0.969131	1	0.172953	Col5a1	collagen, type V, alpha 1
1416742_at	0	0	0	0	0	0	0	0	1.03	1.29	1.14	-1.42	1.16	-1.14	1.28	1	0.919199	0.589832	0.40669	0.479101	1	0.278089	Cfdp1	craniofacial development protein 1
1416743_at	1	0	0	1	0	0	0	0	-1.1	1.05	-2.12	-1.29	1.59	-1.12	-1.21	1	1	0.001069	0.475105	0.00909	1	0.355367	Uap1	UDP-N-acetylglucosamine pyrophosphorylase 1
1416744_at	0	0	0	0	0	0	0	0	1.02	1	1.06	-1	1.02	-1.02	1.06	1	1	0.561003	1	0.859159	1	0.57625	Uap1	UDP-N-acetylglucosamine pyrophosphorylase 1
1416745_x_at	0	0	0	0	0	0	0	0	-1.15	1.04	-1.42	-1.13	1.22	1.06	-1.02	1	1	0.219745	0.874868	0.458282	1	0.998725	Uap1	UDP-N-acetylglucosamine pyrophosphorylase 1
1416746_at	0	0	0	0	0	0	0	0	-1.29	1.14	-1.02	-1.33	1.38	1.11	1.74	1	0.963263	0.988256	0.554278	0.178174	1	0.045691	H2afx	H2A histone family, member X
1416747_at	0	0	0	0	0	0	0	0	-1.03	-1.01	-1.16	-1.11	1.13	-1.1	1	1	1	0.211661	0.607129	0.235494	1	1	D15Mgi27	DNA Segment, Chr 15, Mouse Genome Informatics 27
1416748_a_at	0	0	0	0	0	0	0	0	-1.05	1.08	1.21	-1.18	1.14	-1.04	1.45	1	1	0.545529	0.792212	0.649933	1	0.212391	Mre11a	meiotic recombination 11 homolog A (S. cerevisiae)
1416749_at	0	0	0	0	0	0	0	0	-1.07	-1.31	1.03	1.23	-1.07	1	1.02	1	0.919199	0.932367	0.466924	0.64597	1	0.941591	Htra1	HtrA serine peptidase 1
1416750_at	1	0	0	0	0	1	0	0	-1.22	1.48	1.46	-1.34	-3.47	1.35	-1.95	1	0.919199	0.245838	0.615368	0.000237	1	0.040554	Oprs1	opioid receptor, sigma 1
1416751_a_at	0	0	0	0	0	0	0	0	1.06	1.6	-1.02	-1.48	1.25	1.02	1.17	1	0.919199	1	0.562555	0.534209	1	0.776385	Ddx20	DEAD (Asp-Glu-Ala-Asp) box polypeptide 20
1416755_at	0	0	0	0	0	0	0	0	-1.25	1.04	-1.56	-2.17	1.26	-1.66	1.01	1	1	0.066827	0.075736	0.28595	0.794237	1	Dnajb1	DnaJ (Hsp40) homolog, subfamily B, member 1
1416756_at	0	0	0	0	0	0	0	0	-1.36	1.05	-1.65	-2.12	1.36	-1.49	1.12	1	1	0.04341	0.08357	0.160801	0.957296	0.74029	Dnajb1	DnaJ (Hsp40) homolog, subfamily B, member 1
1416757_at	1	0	0	1	0	0	0	1	1	-1.04	2.16	1.05	1.05	1	2.27	1	0.963739	2e-06	0.824185	0.593684	1	0	Zwilch	Zwilch, kinetochore associated, homolog (Drosophila)
1416758_at	0	0	0	0	0	0	0	0	-1.02	-1.01	-1.09	1.01	1.07	1.01	-1	1	1	0.332646	1	0.387812	1	1	Arhgap27	Rho GTPase activating protein 27
1416762_at	0	0	0	0	0	0	0	0	-1.16	1.34	-1.18	-1.17	1.39	1.34	1.37	1	0.919199	0.705373	0.860131	0.297656	1	0.422918	S100a10	S100 calcium binding protein A10 (calpactin)
1416763_at	0	0	0	0	0	0	0	0	1.08	1.32	-1.02	-1.38	1.16	-1.13	1.06	1	0.919199	0.976447	0.404382	0.413074	1	0.869356	Cdc123	cell division cycle 123 homolog (S. cerevisiae)
1416764_at	0	0	0	0	0	0	0	0	-1.03	1.19	1.21	-1.44	1	-1.17	1.26	1	0.919199	0.434633	0.409295	1	1	0.35942	Fis1	fission 1 (mitochondrial outer membrane) homolog (yeast)
1416765_s_at	0	0	0	0	0	0	0	0	-1.02	1.22	1.11	-1.38	-1.13	-1.1	1.01	1	0.919199	0.583333	0.330055	0.430329	1	1	Magmas	mitochondria-associated protein involved in granulocyte-macrophage colony-stimulating factor signal transduction
1416766_at	1	0	0	0	0	1	0	0	1.02	1.03	1.4	1.01	-2.05	1.02	-1.49	1	1	0.091499	1	0.000519	1	0.052408	Mosc2	MOCO sulphurase C-terminal domain containing 2
1416767_a_at	0	0	0	0	0	0	0	0	1.14	1.36	-1.08	-1.37	1	-1.14	-1.23	1	0.919199	0.829136	0.487501	1	1	0.470699	1110003E01Rik	RIKEN cDNA 1110003E01 gene
1416768_at	0	0	0	0	0	0	0	0	-1.02	1.15	-1.4	-1.24	1.54	-1.06	1.12	1	0.919199	0.043564	0.47684	0.005436	1	0.575208	1110003E01Rik	RIKEN cDNA 1110003E01 gene
1416769_s_at	0	0	0	0	0	0	0	0	-1.13	1.18	-1.21	-1.49	1.11	-1.12	1.03	1	0.919199	0.358905	0.317753	0.60189	1	0.940665	Atp6v0b	ATPase, H+ transporting, lysosomal V0 subunit B
1416770_at	0	0	0	0	0	0	0	0	-1.02	1.11	-1.1	-1.09	-1.14	1.05	-1.22	1	0.919199	0.402338	0.675464	0.173421	1	0.067381	Stk25	serine/threonine kinase 25 (yeast)
1416771_at	0	0	0	0	0	0	0	0	-1.05	-1.01	1.09	-1.17	1.05	-1.13	1.2	1	1	0.613762	0.572422	0.787572	1	0.261	Trappc3	trafficking protein particle complex 3
1416772_at	0	0	0	0	0	0	0	0	1.02	1.16	-1.19	-1.17	-1.37	-1.04	-1.67	1	0.919199	0.251712	0.554477	0.020447	1	0.002019	Cpt2	carnitine palmitoyltransferase 2
1416773_at	1	0	0	1	0	1	0	1	1.34	1.04	3.13	1.05	-7.59	-1.22	-3.24	1	1	0.011236	1	4.4e-05	1	0.009239	Wee1	WEE 1 homolog (S. pombe)
1416774_at	1	0	0	1	0	1	0	1	1.23	1.23	3.03	-1.18	-6.31	-1.18	-2.56	1	0.929154	0.00173	0.802283	4e-06	1	0.004187	Wee1	WEE 1 homolog (S. pombe)
1416775_at	0	0	0	0	0	0	0	0	1.03	1.15	1.32	-1.22	-1.91	-1.09	-1.49	1	0.963157	0.348362	0.721796	0.01297	1	0.179682	Atp5sl	ATP5S-like
1416778_at	1	0	0	0	0	1	0	0	-1.13	1.18	1.52	-1.34	-3.36	1	-1.95	1	0.936384	0.138772	0.570507	0.000116	1	0.023957	Sdpr	serum deprivation response
1416779_at	1	0	0	0	0	1	0	0	-1.01	1.12	1.71	-1.15	-3.15	-1.02	-1.83	1	0.974633	0.054734	0.834865	0.000159	1	0.036436	Sdpr	serum deprivation response
1416780_at	1	0	0	1	0	1	0	0	-1.01	-1.05	2.25	1	-3.33	-1.04	-1.47	1	1	0.004723	1	5.6e-05	1	0.153716	Pfkm	phosphofructokinase, muscle
1416781_at	0	0	0	0	0	0	0	0	-1	-1	1.06	1	1.28	1	1.36	1	1	0.929638	1	0.382571	1	0.365111	Praf2	PRA1 domain family 2
1416782_s_at	1	0	0	0	0	1	0	1	1.01	-1.05	-1.54	-1.07	3.47	-1.13	2.24	1	1	0.159636	0.965648	0.000184	1	0.012738	Praf2	PRA1 domain family 2
1416785_at	0	0	0	0	0	0	0	0	-1.01	1	1.01	1	-1.01	1.02	1.01	1	1	0.929659	1	0.882048	1	0.929659	Kcnip1	Kv channel-interacting protein 1
1416786_at	0	0	0	0	0	0	0	0	1.05	-1.07	-1.19	1.01	1.05	-1.11	-1.19	1	0.956186	0.208041	1	0.760433	1	0.225494	Acvr1	activin A receptor, type 1
1416788_a_at	0	0	0	0	0	0	0	0	1.12	1.15	1.31	-1.08	-1.82	-1.05	-1.55	1	0.919199	0.098922	0.854497	0.000474	1	0.011769	Idh3g	isocitrate dehydrogenase 3 (NAD+), gamma
1416789_at	0	0	0	0	0	0	0	0	1.1	1.22	1.46	-1.1	-1.83	1	-1.38	1	0.919199	0.044635	0.812985	0.001172	1	0.092106	Idh3g	isocitrate dehydrogenase 3 (NAD+), gamma
1416790_a_at	0	0	0	0	0	0	0	0	1.04	-1.22	1.03	1.01	-1.18	-1.27	-1.2	1	0.919199	0.939294	1	0.258309	1	0.303995	Tdg	thymine DNA glycosylase
1416791_a_at	0	0	0	0	0	0	0	0	-1.08	-1.2	-1.93	-1.07	1.48	-1.2	-1.21	1	0.919199	0.001573	0.883948	0.015758	1	0.316898	Nxf1	nuclear RNA export factor 1 homolog (S. cerevisiae)
1416792_at	0	0	0	0	0	0	0	0	-1.03	-1.09	-1.39	-1.12	1.29	-1.19	-1.05	1	0.935829	0.024671	0.666641	0.047839	1	0.811167	Ppm1g	protein phosphatase 1G (formerly 2C), magnesium-dependent, gamma isoform
1416793_at	0	0	0	0	0	0	0	0	-1	1.16	-1.01	-1.3	-1.43	-1.12	-1.44	1	0.919199	0.999693	0.457077	0.031666	1	0.054484	Arl6ip2	ADP-ribosylation factor-like 6 interacting protein 2
1416794_at	0	0	0	0	0	0	0	0	-1	1.27	1	-1.46	-1.85	-1.15	-1.83	1	0.919199	1	0.400942	0.00427	1	0.010852	Arl6ip2	ADP-ribosylation factor-like 6 interacting protein 2
1416795_at	1	0	0	0	0	1	0	1	1.01	1.12	1.85	1.02	-5.75	1.13	-3.15	1	0.969874	0.018241	1	1e-06	1	0.00017	Cryl1	crystallin, lambda 1
1416796_at	0	0	0	0	0	0	0	0	1.11	1.3	1.37	-1.2	1.15	-1.03	1.41	1	0.919199	0.114337	0.611706	0.453887	1	0.090638	Nck2	non-catalytic region of tyrosine kinase adaptor protein 2
1416799_at	0	0	0	0	0	0	0	0	1.09	1.2	1.39	-1.1	-1.72	-1.01	-1.35	1	0.919199	0.09989	0.834447	0.004766	1	0.155329	Trpm7	transient receptor potential cation channel, subfamily M, member 7
1416800_at	0	0	0	0	0	0	0	0	1.17	1.32	1.22	1.01	-1.42	1.13	-1.37	1	0.919199	0.400384	1	0.070357	1	0.169165	Trpm7	transient receptor potential cation channel, subfamily M, member 7
1416801_at	0	0	0	0	0	0	0	0	-1.03	1.36	1.04	-1.09	-1.29	1.29	-1.21	1	0.919199	0.939776	0.907549	0.213187	1	0.469102	Trpm7	transient receptor potential cation channel, subfamily M, member 7
1416802_a_at	0	0	0	0	0	0	0	0	1.01	1.38	1.55	-1.29	1.11	1.05	1.7	1	0.919199	0.183152	0.68259	0.767053	1	0.115785	Cdca5	cell division cycle associated 5
1416803_at	0	0	0	0	0	0	0	0	-1.19	1.21	1.43	-1.37	-1.63	1.05	1.04	1	0.919199	0.050671	0.389788	0.004364	1	0.915363	Fkbp7	FK506 binding protein 7
1416806_at	0	0	0	0	0	0	0	0	1.05	1.11	1.5	-1.03	-1.57	1.04	-1.09	1	0.919199	0.006001	0.982976	0.001101	1	0.613406	Fdxr	ferredoxin reductase
1416807_at	0	0	0	0	0	0	0	0	-1.06	1.07	1.13	-1.23	-1.11	-1.08	1.08	1	0.95947	0.391774	0.409295	0.391242	1	0.633575	Rpl36a	ribosomal protein L36a
1416808_at	1	0	0	0	0	1	0	1	-1.03	1	-1.71	1.07	4.15	1.1	2.49	1	1	0.05096	0.956168	1.8e-05	1	0.002449	Nid1	nidogen 1
1416809_at	1	0	0	1	0	1	0	0	1.02	-1.09	2.71	1.13	-3.41	1.01	-1.29	1	1	0.010025	0.913509	0.000887	1	0.55654	Cyp3a11	cytochrome P450, family 3, subfamily a, polypeptide 11
1416810_at	0	0	0	0	0	0	0	0	-1.04	1.42	1.17	-1.54	1	-1.04	1.22	1	0.919199	0.603707	0.397011	1	1	0.503868	Mea1	male enhanced antigen 1
1416811_s_at	1	0	0	0	0	1	0	1	1.16	1.24	-1.05	-1.22	4.52	-1.14	3.71	1	0.919199	0.907513	0.604591	1e-06	1	8e-06	Ctla2a	cytotoxic T lymphocyte-associated protein 2 alpha
1416812_at	0	0	0	0	0	0	0	0	-1.06	-1.07	-1.29	1.08	1.28	1.07	1.05	1	0.971504	0.13059	0.842561	0.095485	1	0.855333	Tia1	cytotoxic granule-associated RNA binding protein 1
1416814_at	0	0	0	0	0	0	0	0	1.04	1	-1.08	1.05	1.13	1.01	1	1	1	0.333681	0.788463	0.0823	1	1	Tia1	cytotoxic granule-associated RNA binding protein 1
1416815_s_at	0	0	0	0	0	0	0	0	1.08	1.14	-1.22	-1.12	1.33	-1.07	1.01	1	0.919199	0.036213	0.488986	0.00168	1	0.970718	Bub3	budding uninhibited by benzimidazoles 3 homolog (S. cerevisiae)
1416816_at	0	0	0	0	0	0	0	0	-1.07	1.06	-1.01	-1.23	-1.15	-1.09	-1.09	1	0.966306	0.97455	0.400942	0.202009	1	0.542428	Nek7	NIMA (never in mitosis gene a)-related expressed kinase 7
1416817_at	0	0	0	0	0	0	0	0	1.13	1	1.2	-1.05	-1.28	-1.19	-1.21	1	1	0.091192	0.844529	0.013745	0.99651	0.100002	Nek7	NIMA (never in mitosis gene a)-related expressed kinase 7
1416818_at	0	0	0	0	0	0	0	0	-1.11	-1.04	-1.04	-1.01	1.17	1.06	1.24	1	0.996173	0.856603	1	0.198873	1	0.112455	Parva	parvin, alpha
1416819_at	0	0	0	0	0	0	0	0	1.02	1.24	-1.05	-1.41	-1.09	-1.16	-1.17	1	0.919199	0.92616	0.47684	0.759844	1	0.625916	Cdc37	cell division cycle 37 homolog (S. cerevisiae)
1416820_at	0	0	0	0	0	0	0	0	1	1.01	1.01	1	1.03	1	1.03	1	1	0.943734	1	0.722373	1	0.716015	Cdc37	cell division cycle 37 homolog (S. cerevisiae)
1416823_a_at	0	0	0	0	0	0	0	0	1.24	1.41	1.43	-1.16	-1.47	-1.02	-1.27	1	0.919199	0.146047	0.775376	0.081925	1	0.377589	Osbpl1a	oxysterol binding protein-like 1A
1416824_at	0	0	0	0	0	0	0	0	1.11	1.41	1.41	-1.3	-1.37	-1.03	-1.08	1	0.919199	0.222598	0.609295	0.206913	1	0.874893	B230118H07Rik	RIKEN cDNA B230118H07 gene
1416825_at	0	0	0	0	0	0	0	0	-1.08	1.04	1.1	-1.26	-1.55	-1.13	-1.32	1	1	0.77685	0.581143	0.035974	1	0.271697	Snta1	syntrophin, acidic 1
1416826_a_at	0	0	0	0	0	0	0	0	-1.03	-1.1	-1.13	-1.05	1.23	-1.12	1.12	1	0.919199	0.334136	0.866648	0.052683	1	0.385512	Med20	mediator complex subunit 20
1416827_at	0	0	0	0	0	0	0	0	1.04	1.01	1.21	1.06	1.12	1.02	1.3	1	1	0.061102	0.804339	0.211633	1	0.013957	Tbxas1	thromboxane A synthase 1, platelet
1416829_at	0	0	0	0	0	0	0	0	-1.05	1.1	1.05	-1.07	-1.51	1.09	-1.36	1	0.919199	0.730918	0.79806	0.000694	1	0.013665	Atp5b	ATP synthase, H+ transporting mitochondrial F1 complex, beta subunit
1416830_at	0	0	0	0	0	0	0	0	1.08	1.14	-1.18	-1.23	1.49	-1.16	1.17	1	0.919199	0.333111	0.490611	0.009541	1	0.394674	0610031J06Rik	RIKEN cDNA 0610031J06 gene
1416831_at	0	0	0	0	0	0	0	0	1.18	1.19	-1.09	-1.03	1.45	-1.02	1.13	1	0.919199	0.713358	0.994205	0.027914	1	0.60955	Neu1	neuraminidase 1
1416832_at	0	0	0	0	0	0	0	0	1.15	1.06	1.32	-1.06	-1.27	-1.14	-1.11	1	0.979156	0.085867	0.898354	0.087457	1	0.5944	Slc39a8	solute carrier family 39 (metal ion transporter), member 8
1416833_at	1	0	0	1	0	1	0	1	1.08	1.49	12.7	-1.66	-54.8	-1.21	-4.65	1	0.942902	0.001709	0.706218	7e-06	1	0.03212	Keg1	kidney expressed gene 1
1416834_x_at	0	0	0	0	0	0	0	0	-1.04	1.11	1.52	-1.16	-1.56	1	1.02	1	0.929154	0.013606	0.609743	0.003951	1	0.973758	Ndufb2	NADH dehydrogenase (ubiquinone) 1 beta subcomplex, 2
1416835_s_at	0	0	0	0	0	0	0	0	-1.22	1.23	1.15	-1.67	-1.67	-1.12	-1.19	1	0.919199	0.617373	0.301227	0.019942	1	0.548638	Amd1	S-adenosylmethionine decarboxylase 1
1416836_at	0	0	0	0	0	0	0	0	-1.09	1.01	-1.56	1.02	1.77	1.12	1.23	1	1	0.015183	0.998448	0.001159	1	0.264819	Lrp10	low-density lipoprotein receptor-related protein 10
1416837_at	1	0	0	0	0	1	0	1	-1.02	-1.03	-1.68	-1.13	4.46	-1.14	2.71	1	1	0.035229	0.828732	4e-06	1	0.000464	Bax	BCL2-associated X protein
1416838_at	0	0	0	0	0	0	0	0	1.1	-1.03	1.2	1.06	-1.71	-1.07	-1.56	1	1	0.263048	0.893101	0.00084	1	0.007923	Mut	methylmalonyl-Coenzyme A mutase
1416840_at	1	0	0	0	0	1	0	0	1.12	-1	1.89	1.39	-3.21	1.24	-1.89	1	1	0.043188	0.555325	0.000364	1	0.046912	Mid1ip1	Mid1 interacting protein 1 (gastrulation specific G12-like (zebrafish))
1416841_at	0	0	0	0	0	0	0	0	1.13	1.23	1.44	-1.21	-1.5	-1.12	-1.18	1	0.919199	0.076632	0.609482	0.028519	1	0.488397	1110059E24Rik	RIKEN cDNA 1110059E24 gene
1416842_at	0	0	0	0	0	0	0	0	-1.31	1.3	1.27	-1.55	-1.88	1.1	-1.12	1	0.919199	0.37083	0.40055	0.008318	1	0.747414	Gstm5	glutathione S-transferase, mu 5
1416843_at	0	0	0	0	0	0	0	0	1.06	1.02	-1.19	1	1.77	-1.04	1.41	1	1	0.451538	1	0.004091	1	0.110747	Pde6d	phosphodiesterase 6D, cGMP-specific, rod, delta
1416846_a_at	1	0	0	1	0	1	0	0	1.3	-1.34	-7.23	1.12	8.03	-1.56	-1.17	1	0.919199	0.00011	0.930477	8e-06	1	0.76716	Pdzrn3	PDZ domain containing RING finger 3
1416849_at	1	0	0	1	0	1	0	0	1.11	1.18	3.03	-1.17	-4.93	-1.1	-1.8	1	0.923545	0.000277	0.732321	1e-06	1	0.014684	Cisd1	CDGSH iron sulfur domain 1
1416850_s_at	1	0	0	1	0	1	0	0	1.06	1.07	2.53	-1.07	-3.9	-1.05	-1.63	1	0.98098	0.000194	0.90562	1e-06	1	0.0123	Cisd1	CDGSH iron sulfur domain 1
1416852_a_at	0	0	0	0	0	0	0	0	1	1.01	-1.49	1	1.5	1.01	1.01	1	1	0.062441	1	0.032828	1	1	Ncdn	neurochondrin
1416853_at	0	0	0	0	0	0	0	0	-1.05	-1.01	-1	-1.11	-1.12	-1.06	-1.06	1	1	1	0.510757	0.147103	1	0.55654	Ncdn	neurochondrin
1416854_at	0	0	0	0	0	0	0	0	-1.29	1.03	1.01	-1.25	-1.3	1.06	1	1	1	1	0.563135	0.167687	1	1	Slc34a2	solute carrier family 34 (sodium phosphate), member 2
1416855_at	1	0	0	1	0	1	0	1	1.32	1.12	6.95	-1.04	-10.88	-1.23	-2.07	1	0.991455	4.5e-05	1	1e-06	1	0.029573	Gas1	growth arrest specific 1
1416856_at	0	0	0	0	0	0	0	0	1.01	1.15	-1.06	-1.42	1.22	-1.25	1.13	1	0.919199	0.758758	0.228742	0.131745	0.99651	0.470117	3230401D17Rik	RIKEN cDNA 3230401D17 gene
1416857_at	0	0	0	0	0	0	0	0	1.1	1.17	1.15	-1.29	1.15	-1.22	1.2	1	0.919199	0.367556	0.39219	0.311991	1	0.260448	Sdf2	stromal cell derived factor 2
1416858_a_at	0	0	0	0	0	0	0	0	1.02	1.3	1.46	-1.39	-1.45	-1.1	-1.02	1	0.919199	0.05827	0.40669	0.037873	1	0.990586	Fkbp3	FK506 binding protein 3
1416859_at	0	0	0	0	0	0	0	0	-1.05	1.29	1.65	-1.4	-1.7	-1.03	1.02	1	0.919199	0.097351	0.540433	0.047973	1	1	Fkbp3	FK506 binding protein 3
1416860_s_at	0	0	0	0	0	0	0	0	1.05	1.07	1.44	-1.2	-1.42	-1.18	-1.04	1	0.963739	0.013561	0.486331	0.007371	1	0.869519	Ing1	inhibitor of growth family, member 1
1416861_at	0	0	0	0	0	0	0	0	1.22	1.01	-1.19	1.03	1.38	-1.17	-1.05	1	1	0.284364	0.971841	0.025088	1	0.845274	Stam	signal transducing adaptor molecule (SH3 domain and ITAM motif) 1
1416862_at	0	0	0	0	0	0	0	0	-1.09	-1.07	-1.06	1.16	1.01	1.17	1.04	1	1	0.938394	0.853533	0.989118	1	0.961506	Stam	signal transducing adaptor molecule (SH3 domain and ITAM motif) 1
1416864_at	0	0	0	0	0	0	0	0	1.04	1.09	1.03	-1.09	1.04	-1.05	1.03	1	0.955981	0.924088	0.811593	0.838234	1	0.94057	Surf6	surfeit gene 6
1416866_at	0	0	0	0	0	0	0	0	1.02	1.1	-1.28	-1.09	1.42	-1.01	1.09	1	0.947842	0.165069	0.825502	0.026192	1	0.721774	Bet1	blocked early in transport 1 homolog (S. cerevisiae)
1416867_at	0	0	0	0	0	0	0	0	-1.04	1.18	-1.19	-1.17	1.21	1.05	1.07	1	0.919199	0.317572	0.600142	0.183216	1	0.775572	Bet1	blocked early in transport 1 homolog (S. cerevisiae)
1416868_at	1	0	0	1	0	0	0	0	1.11	-1.11	2.33	1.33	-1.7	1.08	1.24	1	0.972356	0.003026	0.538242	0.020103	1	0.462787	Cdkn2c	cyclin-dependent kinase inhibitor 2C (p18, inhibits CDK4)
1416870_at	0	0	0	0	0	0	0	0	-1.05	1.06	1.07	-1.07	-1.02	1.05	1.1	1	0.969985	0.697275	0.835503	0.892813	1	0.557306	Dnalc4	dynein, axonemal, light chain 4
1416873_a_at	0	0	0	0	0	0	0	0	-1.04	1.17	1.01	-1.35	-1.16	-1.11	-1.1	1	0.919199	1	0.413432	0.421089	1	0.706176	Cdk2	cyclin-dependent kinase 2
1416874_a_at	0	0	0	0	0	0	0	0	1.02	-1.05	-1.32	1.08	1.27	1.01	-1.06	1	1	0.142733	0.89405	0.153038	1	0.860185	Paf1	Paf1, RNA polymerase II associated factor, homolog (S. cerevisiae)
1416876_at	0	0	0	0	0	0	0	0	-1.04	-1.09	1.52	1.05	1.01	1	1.59	1	0.93526	0.005013	0.891837	0.96285	1	0.001995	Parvg	parvin, gamma
1416877_a_at	0	0	0	0	0	0	0	0	1.07	1.32	1.36	-1.37	-1.14	-1.12	1.1	1	0.919199	0.210622	0.477022	0.564776	1	0.774954	Mrpl51	mitochondrial ribosomal protein L51
1416878_at	0	0	0	0	0	0	0	0	1.06	1.03	-1	-1.06	1.16	-1.09	1.09	1	1	1	0.922209	0.390615	1	0.731995	Mrpl51	mitochondrial ribosomal protein L51
1416880_at	0	0	0	0	0	0	0	0	-1.07	1.03	-1.04	1.1	1.72	1.21	1.78	1	1	0.915932	0.803427	0.001195	1	0.002051	Mcl1	myeloid cell leukemia sequence 1
1416881_at	0	0	0	0	0	0	0	0	-1.03	-1.08	-1.06	1.24	1.73	1.18	1.68	1	0.929797	0.696284	0.350042	3.5e-05	1	0.000155	Mcl1	myeloid cell leukemia sequence 1
1416882_at	0	0	0	0	0	0	0	0	-1.09	-1.1	1.08	1.09	-1.08	1.08	1.09	1	0.968045	0.778468	0.874162	0.742187	1	0.762683	Rgs10	regulator of G-protein signalling 10
1416883_at	0	0	0	0	0	0	0	0	-1.05	-1.28	-1.52	1.18	1.21	-1.04	-1.2	1	0.919199	0.003787	0.486186	0.099544	1	0.180076	Clptm1	cleft lip and palate associated transmembrane protein 1
1416884_at	0	0	0	0	0	0	0	0	1.1	1	1.33	-1.08	-1.16	-1.19	1.04	1	1	0.115302	0.86409	0.37328	1	0.908326	Cbx3	chromobox homolog 3 (Drosophila HP1 gamma)
1416885_at	1	0	0	0	0	1	0	1	1.19	-1.33	-1.04	1.48	4.82	-1.07	3.88	1	0.919199	0.901625	0.310575	0	1	2e-06	1110038F14Rik	RIKEN cDNA 1110038F14 gene
1416886_at	0	0	0	0	0	0	0	0	1.19	1.02	1.48	-1.01	-1.07	-1.18	1.16	1	1	0.198459	1	0.849365	1	0.713798	C1d	nuclear DNA binding protein
1416888_at	0	0	0	0	0	0	0	0	1.07	1.16	1.13	1.03	1.13	1.11	1.19	1	0.919199	0.422473	0.97267	0.361249	1	0.247682	Fadd	Fas (TNFRSF6)-associated via death domain
1416890_at	0	0	0	0	0	0	0	0	1.13	1.48	-1.3	-1.67	1.11	-1.27	-1.32	1	0.919199	0.47786	0.421917	0.774738	1	0.467916	Wdr74	WD repeat domain 74
1416891_at	0	0	0	0	0	0	0	0	1.07	1.08	1.24	-1.06	-1.46	-1.05	-1.26	1	0.964537	0.179308	0.906519	0.010122	1	0.169165	Numb	numb gene homolog (Drosophila)
1416892_s_at	1	0	0	0	0	1	0	0	1.12	1.06	1.89	-1.3	-3.03	-1.37	-1.8	1	1	0.005732	0.49293	1.7e-05	1	0.0089	3110001A13Rik	RIKEN cDNA 3110001A13 gene
1416893_at	1	0	0	0	0	1	0	0	1.18	1.05	1.36	-1.09	-2.19	-1.22	-1.89	1	0.999531	0.061893	0.812439	4.3e-05	1	0.000755	3110001A13Rik	RIKEN cDNA 3110001A13 gene
1416894_at	0	0	0	0	0	0	0	0	1.05	1.03	-1.01	-1.02	1.08	-1.03	1.03	1	1	0.996311	1	0.481505	1	0.914555	1500019G21Rik	RIKEN cDNA 1500019G21 gene
1416895_at	1	0	0	0	0	1	0	0	1.4	1.02	-1.34	1.29	2.26	-1.06	1.2	1	1	0.51878	0.756727	0.025378	1	0.739	Efna1	ephrin A1
1416896_at	0	0	0	0	0	0	0	0	1.08	1.04	1.07	-1.07	-1.11	-1.12	-1.12	1	1	0.687585	0.825333	0.424958	1	0.466534	Rps6ka1	ribosomal protein S6 kinase polypeptide 1
1416897_at	1	0	0	0	0	1	0	1	1.11	-1.22	-1.24	1.76	6.05	1.3	4.4	1	0.919199	0.409758	0.239477	1e-06	1	1.1e-05	Parp9	poly (ADP-ribose) polymerase family, member 9
1416898_a_at	0	0	0	0	0	0	0	0	1.04	1.01	-1.23	1.02	1.16	-1	-1.1	1	1	0.080333	0.993283	0.155114	1	0.496157	Irf3	interferon regulatory factor 3
1416901_at	0	0	0	0	0	0	0	0	-1.01	1.18	-1.03	-1.24	1.44	-1.04	1.41	1	0.919199	0.943885	0.541387	0.033264	1	0.079928	Npc2	Niemann Pick type C2
1416902_a_at	0	0	0	0	0	0	0	0	-1.02	1.29	1.16	-1.33	-1.31	-1.02	-1.11	1	0.919199	0.533388	0.461061	0.138801	1	0.683022	Cox5b	cytochrome c oxidase, subunit Vb
1416903_at	0	0	0	0	0	0	0	0	-1.05	1.02	-1.25	-1.09	1.04	-1.01	-1.14	1	1	0.312976	0.889313	0.889193	1	0.60372	Nucb1	nucleobindin 1
1416904_at	0	0	0	0	0	0	0	0	1.1	1.3	1.43	-1.29	-1.31	-1.09	-1	1	0.919199	0.181483	0.590533	0.258812	1	1	Mbnl1	muscleblind-like 1 (Drosophila)
1416906_at	0	0	0	0	0	0	0	0	-1.05	1	1.43	-1.09	-1.53	-1.03	-1.02	1	1	0.007132	0.737782	0.000664	1	0.925532	Anapc5	anaphase-promoting complex subunit 5
1416907_at	0	0	0	0	0	0	0	0	-1.19	-1.05	1.07	1.05	-1.38	1.19	-1.07	1	0.977473	0.630834	0.893924	0.005882	1	0.649169	Tsn	translin
1416908_s_at	0	0	0	0	0	0	0	0	1.07	1.13	1.31	-1.12	-1.38	-1.06	-1.13	1	0.919199	0.037223	0.63063	0.006326	1	0.383365	Tsn	translin
1416909_at	0	0	0	0	0	0	0	0	1.01	1.05	1.09	-1.26	-1.05	-1.22	1.03	1	0.99197	0.565134	0.39219	0.738684	1	0.916782	Pigyl	phosphatidylinositol glycan anchor biosynthesis, class Y-like
1416910_at	0	0	0	0	0	0	0	0	-1.04	1.16	1.51	-1.33	-1.3	-1.11	1.2	1	0.929154	0.058309	0.477722	0.172116	1	0.454166	Dnajc15	DnaJ (Hsp40) homolog, subfamily C, member 15
1416911_a_at	0	0	0	0	0	0	0	0	-1.01	-1.01	-1.13	-1.29	1.4	-1.29	1.25	1	1	0.699475	0.577093	0.133729	1	0.426127	Akirin1	akirin 1
1416912_at	0	0	0	0	0	0	0	0	-1.08	-1.1	-1.31	-1.07	1.32	-1.09	1.08	1	0.922541	0.038522	0.811285	0.01941	1	0.627077	Akirin1	akirin 1
1416913_at	1	0	0	0	0	1	0	0	1.07	1.05	1.49	-1.16	-2.2	-1.19	-1.58	1	1	0.044375	0.699968	0.000208	1	0.025473	Es1	esterase 1
1416914_s_at	0	0	0	0	0	0	0	0	1.11	1.32	1.46	-1.55	-1.43	-1.3	-1.08	1	0.919199	0.200003	0.433996	0.167317	1	0.874247	Mtvr2	mammary tumor virus receptor 2
1416915_at	0	0	0	0	0	0	0	0	1.22	1.01	-1.3	1.17	1.99	-1.04	1.26	1	1	0.25543	0.727971	0.001715	1	0.348047	Msh6	mutS homolog 6 (E. coli)
1416916_at	1	0	0	1	0	1	0	0	1	-1.02	-3.25	1	3.63	-1.02	1.12	1	1	2e-06	1	0	1	0.494428	Elf3	E74-like factor 3
1416917_at	0	0	0	0	0	0	0	0	-1.05	1.15	1.01	-1.31	1.03	-1.08	1.09	1	0.919199	0.99621	0.447562	0.908178	1	0.733768	1700123O20Rik	RIKEN cDNA 1700123O20 gene
1416920_at	0	0	0	0	0	0	0	0	-1.19	1.05	-1.12	-1.25	1.11	1	1.18	1	0.972173	0.374936	0.356509	0.342887	1	0.189418	Rbm4	RNA binding motif protein 4
1416921_x_at	1	0	0	0	0	1	0	1	-1.01	1.12	-1.42	-1.2	2.94	-1.07	2.09	1	0.978872	0.230296	0.746084	0.000343	1	0.014141	Aldoa	aldolase A, fructose-bisphosphate
1416922_a_at	0	0	0	0	0	0	0	0	1.09	1.14	1.41	-1.23	-1.49	-1.17	-1.15	1	0.919199	0.033015	0.477022	0.006747	1	0.423458	Bnip3l	BCL2/adenovirus E1B interacting protein 3-like
1416923_a_at	1	0	0	0	0	1	0	0	1.09	1.34	1.78	-1.48	-2.02	-1.22	-1.24	1	0.919199	0.003817	0.284856	0.000235	1	0.250445	Bnip3l	BCL2/adenovirus E1B interacting protein 3-like
1416924_at	0	0	0	0	0	0	0	0	1.02	1.1	1.13	-1.19	-1.91	-1.11	-1.72	1	0.972565	0.649835	0.68591	0.002992	1	0.020667	Bri3	brain protein I3
1416925_at	0	0	0	0	0	0	0	0	-1.04	-1.06	-1.3	1.15	1.46	1.12	1.16	1	0.963739	0.028552	0.515761	0.001241	1	0.221392	Kpnb1	karyopherin (importin) beta 1
1416926_at	1	0	0	1	0	1	0	1	1	-1.24	-2.37	1.09	5.49	-1.14	2.32	1	0.919199	0.001417	0.897802	1e-06	1	0.001113	Trp53inp1	transformation related protein 53 inducible nuclear protein 1
1416927_at	1	0	0	1	0	1	0	0	-1.08	-1.22	-4.35	1.12	4.5	-1.01	1.12	1	0.925073	0.000181	0.895687	1.9e-05	1	0.796441	Trp53inp1	transformation related protein 53 inducible nuclear protein 1
1416928_at	0	0	0	0	0	0	0	0	-1.08	-1.34	-1.19	-1.03	1.13	-1.27	1.03	1	0.919199	0.343684	0.99607	0.460641	1	0.952587	Rbm12	RNA binding motif protein 12
1416929_at	0	0	0	0	0	0	0	0	-1.02	-1.14	1.1	1.02	-1.02	-1.09	1.1	1	0.919199	0.546257	0.982976	0.921801	1	0.566713	Rbm12	RNA binding motif protein 12
1416930_at	1	0	0	0	0	1	0	1	1.02	1	-1.35	1.02	11.55	1	8.42	1	1	0.597883	1	2.3e-05	1	0.00023	Ly6d	lymphocyte antigen 6 complex, locus D
1416931_at	1	0	0	0	0	1	0	0	1.15	1.23	-1.57	-1.27	2.64	-1.18	1.46	1	0.919199	0.066746	0.597822	0.000237	1	0.13588	Nif3l1	Ngg1 interacting factor 3-like 1 (S. pombe)
1416932_at	0	0	0	0	0	0	0	0	1.04	1.05	1.04	-1.08	-1.05	-1.06	-1.04	1	0.953994	0.722449	0.662805	0.600546	1	0.7589	Cog2	component of oligomeric golgi complex 2
1416933_at	1	0	0	0	0	1	0	1	-1.01	-1.01	1.44	-1.14	-3.86	-1.14	-2.64	1	1	0.297823	0.895326	0.000214	1	0.007226	Por	P450 (cytochrome) oxidoreductase
1416934_at	0	0	0	0	0	0	0	0	1.28	1.14	1.35	1.12	1.05	-1	1.11	1	0.963739	0.272465	0.864381	0.870231	1	0.786511	Mtm1	X-linked myotubular myopathy gene 1
1416935_at	0	0	0	0	0	0	0	0	1.01	-1.03	1.01	1.03	1.07	-1.01	1.07	1	1	0.963927	0.932606	0.443958	1	0.541203	Trpv2	transient receptor potential cation channel, subfamily V, member 2
1416937_at	0	0	0	0	0	0	0	0	1.01	1.1	-1.06	-1.12	1.54	-1.04	1.43	1	0.919199	0.68091	0.612206	0.000588	1	0.006553	Gabarap	gamma-aminobutyric acid receptor associated protein
1416938_at	0	0	0	0	0	0	0	0	1	1.3	1.43	-1.4	-1.33	-1.07	1.08	1	0.919199	0.053999	0.372852	0.085966	1	0.770898	Chchd1	coiled-coil-helix-coiled-coil-helix domain containing 1
1416939_at	1	0	0	0	0	1	0	1	-1.01	1.1	-1.17	1.12	2.58	1.24	2.24	1	0.919199	0.130079	0.532143	0	0.792242	1e-06	Ppa1	pyrophosphatase (inorganic) 1
1416940_at	1	0	0	0	0	1	0	0	-1.12	1.11	1.44	-1.08	-2.3	1.16	-1.42	1	0.956186	0.066943	0.897226	0.00013	1	0.082252	Ppif	peptidylprolyl isomerase F (cyclophilin F)
1416941_s_at	0	0	0	0	0	0	0	0	1.01	1.01	-1.29	-1.05	1.15	-1.06	-1.13	1	1	0.009426	0.787425	0.078025	1	0.215269	Eif4h	eukaryotic translation initiation factor 4H
1416942_at	1	0	0	0	0	1	0	1	1.1	-1.01	1.02	-1.07	2.39	-1.19	2.21	1	1	0.955589	0.877142	1e-05	1	6.7e-05	Erap1	endoplasmic reticulum aminopeptidase 1
1416943_at	0	0	0	0	0	0	0	0	1.11	1.02	1.11	-1.08	-1.02	-1.18	-1.03	1	1	0.540078	0.805436	0.899379	1	0.91858	Ube2e1	ubiquitin-conjugating enzyme E2E 1, UBC4/5 homolog (yeast)
1416944_a_at	0	0	0	0	0	0	0	0	1.05	-1.04	-1.35	-1.18	1.46	-1.29	1.03	1	1	0.15045	0.682023	0.042997	1	0.953533	Tlk2	tousled-like kinase 2 (Arabidopsis)
1416945_at	0	0	0	0	0	0	0	0	-1.04	-1.06	-1.14	1.07	1.15	1.06	1.06	1	0.95947	0.249276	0.744065	0.144689	1	0.69753	Ptov1	prostate tumor over expressed gene 1
1416946_a_at	1	0	0	0	0	1	0	1	1.01	1.16	1.89	-1.59	-9.79	-1.39	-5.23	1	0.935311	0.010266	0.332645	0	1	3e-06	Acaa1a	acetyl-Coenzyme A acyltransferase 1A
1416947_s_at	1	0	0	0	0	1	0	1	1.07	1.18	1.86	-1.51	-8.41	-1.37	-4.84	1	0.932723	0.018233	0.409295	0	1	9e-06	Acaa1a	acetyl-Coenzyme A acyltransferase 1A
1416948_at	0	0	0	0	0	0	0	0	-1.19	1.18	1.16	-1.35	-1.53	1.03	-1.11	1	0.936384	0.65638	0.544383	0.080708	1	0.789155	Mrpl23	mitochondrial ribosomal protein L23
1416949_s_at	1	0	0	1	0	1	0	0	-1.01	1.02	-2.03	-1.08	2.19	-1.05	1.09	1	1	0.000573	0.841113	4.4e-05	1	0.693798	Slc39a7	solute carrier family 39 (zinc transporter), member 7
1416950_at	0	0	0	0	0	0	0	0	-1.05	1.13	-1.19	-1.25	1.78	-1.06	1.58	1	0.963774	0.551531	0.621749	0.011884	1	0.0737	Tnfaip8	tumor necrosis factor, alpha-induced protein 8
1416951_a_at	0	0	0	0	0	0	0	0	1.05	1.16	-1.23	-1.29	1.47	-1.17	1.13	1	0.919199	0.225354	0.434921	0.013819	1	0.547665	Atp6v1d	ATPase, H+ transporting, lysosomal V1 subunit D
1416952_at	0	0	0	0	0	0	0	0	-1.04	1.08	-1.19	-1.28	1.25	-1.14	1.09	1	0.964537	0.285866	0.424413	0.120685	1	0.689694	Atp6v1d	ATPase, H+ transporting, lysosomal V1 subunit D
1416953_at	0	0	0	0	0	0	0	0	-1.56	-1.29	-1.01	-1.21	-1.69	-1	-1.1	1	0.929154	1	0.835615	0.126719	1	0.897799	Ctgf	connective tissue growth factor
1416954_at	1	0	0	1	0	1	0	0	-1.01	1.06	2.64	-1.04	-4.99	1.04	-1.87	1	1	0.000584	0.989795	1e-06	1	0.009187	Slc25a10	solute carrier family 25 (mitochondrial carrier, dicarboxylate transporter), member 10
1416955_at	1	0	0	1	0	1	0	1	-1	1.19	3.42	-1.26	-7.56	-1.06	-2.2	1	0.94853	0.000924	0.700027	2e-06	1	0.014117	Slc25a10	solute carrier family 25 (mitochondrial carrier, dicarboxylate transporter), member 10
1416958_at	0	0	0	0	0	0	0	0	1.24	1.24	1.58	1.01	-1.57	1.02	-1.23	1	0.919199	0.098648	1	0.066635	1	0.526254	Nr1d2	nuclear receptor subfamily 1, group D, member 2
1416959_at	0	0	0	0	0	0	0	0	1.26	1.19	1.25	-1.08	-1.9	-1.15	-1.92	1	0.963263	0.581868	0.965595	0.042419	1	0.073347	Nr1d2	nuclear receptor subfamily 1, group D, member 2
1416960_at	0	0	0	0	0	0	0	0	-1.17	1.03	-1.41	-1.14	1.22	1.05	1.02	1	1	0.199466	0.830812	0.417228	1	0.995876	B3gat3	beta-1,3-glucuronyltransferase 3 (glucuronosyltransferase I)
1416961_at	0	0	0	0	0	0	0	0	1	1	1.07	1	1.22	1	1.31	1	1	0.861037	1	0.384954	1	0.317941	Bub1b	budding uninhibited by benzimidazoles 1 homolog, beta (S. cerevisiae)
1416962_at	0	0	0	0	0	0	0	0	-1.13	-1	-1.04	-1.14	-1.09	-1.01	-1	1	1	0.682228	0.404382	0.219357	1	1	Rcc1	regulator of chromosome condensation 1
1416963_at	0	0	0	0	0	0	0	0	-1.01	1.22	1.26	-1.32	-1.57	-1.07	-1.23	1	0.919199	0.39305	0.544057	0.047191	1	0.477766	Ubac1	ubiquitin associated domain containing 1
1416964_at	0	0	0	0	0	0	0	0	1	1.22	-1.05	-1.17	-1.37	1.04	-1.44	1	0.919199	0.869261	0.661073	0.063639	1	0.059439	Eefsec	eukaryotic elongation factor, selenocysteine-tRNA-specific
1416968_a_at	0	0	0	0	0	0	0	0	1.22	1.22	1.66	1.11	-1.63	1.1	-1.21	1	0.935829	0.126003	0.92881	0.093608	1	0.655623	Hsd3b7	hydroxy-delta-5-steroid dehydrogenase, 3 beta- and steroid delta-isomerase 7
1416970_a_at	0	0	0	0	0	0	0	0	-1.06	1.31	1.32	-1.28	-1.37	1.09	1.03	1	0.919199	0.06076	0.40669	0.019639	1	0.928734	Cox7a2	cytochrome c oxidase, subunit VIIa 2
1416971_at	0	0	0	0	0	0	0	0	-1.08	1.31	1.2	-1.31	-1.29	1.08	1	1	0.919199	0.288298	0.404382	0.077126	1	1	Cox7a2	cytochrome c oxidase, subunit VIIa 2
1416972_at	0	0	0	0	0	0	0	0	1.01	-1.02	-1.02	-1.1	1.4	-1.13	1.35	1	1	0.900785	0.62323	0.001214	1	0.007006	Nhp2l1	NHP2 non-histone chromosome protein 2-like 1 (S. cerevisiae)
1416973_at	0	0	0	0	0	0	0	0	1	1.02	1.05	-1.12	1.17	-1.1	1.23	1	1	0.727149	0.569241	0.102133	1	0.065414	Nhp2l1	NHP2 non-histone chromosome protein 2-like 1 (S. cerevisiae)
1416975_at	0	0	0	0	0	0	0	0	-1.14	1.05	-1.71	-1.13	1.42	1.05	-1.06	1	1	0.01194	0.760656	0.053461	1	0.877824	Stam2	signal transducing adaptor molecule (SH3 domain and ITAM motif) 2
1416976_at	0	0	0	0	0	0	0	0	1.12	-1.09	-1.25	1.19	1.46	-1.03	1.04	1	0.955403	0.18156	0.566108	0.011944	1	0.883999	Stam2	signal transducing adaptor molecule (SH3 domain and ITAM motif) 2
1416978_at	1	0	0	0	0	1	0	0	1.11	1.06	1.6	-1.33	-2.22	-1.39	-1.54	1	0.992817	0.011217	0.409295	6.8e-05	0.898249	0.019266	Fcgrt	Fc receptor, IgG, alpha chain transporter
1416979_at	0	0	0	0	0	0	0	0	1.01	1.13	1.11	-1.15	1.62	-1.03	1.77	1	0.919199	0.379382	0.494945	9e-05	1	5e-05	Pomp	proteasome maturation protein
1416980_at	1	0	0	0	0	1	0	0	-1.01	1.11	1.58	-1.1	-2.06	1.03	-1.28	1	0.92871	0.005374	0.772111	4e-05	1	0.105808	Mettl7b	methyltransferase like 7B
1416981_at	0	0	0	0	0	0	0	0	-1.4	1.01	-1.37	-1.29	-1.45	1.09	-1.43	1	1	0.313413	0.64512	0.162861	1	0.269721	Foxo1	forkhead box O1
1416982_at	0	0	0	0	0	0	0	0	-1.44	1.04	-1.17	-1.34	-1.23	1.11	-1	1	1	0.5155	0.476818	0.296765	1	1	Foxo1	forkhead box O1
1416983_s_at	0	0	0	0	0	0	0	0	-1.02	-1.08	-1	-1.03	-1.06	-1.09	-1.04	1	0.964231	1	0.987012	0.734146	1	0.889619	Foxo1	forkhead box O1
1416984_at	0	0	0	0	0	0	0	0	-1.03	1.32	-1.04	-1.28	1	1.06	-1.01	1	0.919199	0.920411	0.47684	1	1	1	Mrps18a	mitochondrial ribosomal protein S18A
1416985_at	0	0	0	0	0	0	0	0	-1.17	1.11	1.12	-1.24	1.17	1.05	1.53	1	0.986002	0.771724	0.696361	0.566827	1	0.142945	Sirpa	signal-regulatory protein alpha
1416986_a_at	0	0	0	0	0	0	0	0	1.01	1.03	-1.28	1.01	1.3	1.03	1	1	0.989184	0.005206	1	0.001244	1	1	Sirpa	signal-regulatory protein alpha
1416987_at	0	0	0	0	0	0	0	0	-1.11	1.49	-1.06	-1.43	-1.95	1.16	-1.86	1	0.919199	0.930596	0.544037	0.021848	1	0.060133	Elp4	elongation protein 4 homolog (S. cerevisiae)
1416988_at	0	0	0	0	0	0	0	0	1.12	-1	1.04	1.13	1.28	1.01	1.19	1	1	0.8381	0.626948	0.040128	1	0.216127	Msh2	mutS homolog 2 (E. coli)
1416989_at	0	0	0	0	0	0	0	0	1.07	1.08	-1.14	1.01	1.06	1.01	-1.15	1	0.980284	0.564185	1	0.773174	1	0.554536	Vps53	vacuolar protein sorting 53 (yeast)
1416990_at	0	0	0	0	0	0	0	0	1	1.11	1.07	-1.3	-1.31	-1.18	-1.23	1	0.919199	0.613733	0.281336	0.013895	1	0.09958	Rxrb	retinoid X receptor beta
1416991_at	0	0	0	0	0	0	0	0	1.07	1.07	1.02	-1.13	-1.07	-1.12	-1.12	1	0.963774	0.963552	0.681555	0.678203	1	0.511036	Mto1	mitochondrial translation optimization 1 homolog (S. cerevisiae)
1416992_at	0	0	0	0	0	0	0	0	-1.03	1.04	-1	-1.02	-1.06	1.05	-1.03	1	0.964537	1	0.944954	0.527469	1	0.839329	Mfng	MFNG O-fucosylpeptide 3-beta-N-acetylglucosaminyltransferase
1416993_at	0	0	0	0	0	0	0	0	1.1	1.08	1.05	-1.07	-1.2	-1.08	-1.26	1	0.964537	0.859773	0.895326	0.232918	1	0.201694	Cog4	component of oligomeric golgi complex 4
1416994_at	0	0	0	0	0	0	0	0	-1.06	1.44	-1.07	-1.57	-1.05	-1.03	-1.06	1	0.919199	0.766516	0.179819	0.820801	1	0.834889	Ttc1	tetratricopeptide repeat domain 1
1416995_at	0	0	0	0	0	0	0	0	1.05	1.15	-1.02	-1.08	1.07	1.01	-1	1	0.951734	0.988005	0.928553	0.823547	1	1	Pacsin3	protein kinase C and casein kinase substrate in neurons 3
1416996_at	0	0	0	0	0	0	0	0	-1.45	1.07	-1.78	-1.46	1.44	1.07	1.18	1	1	0.09332	0.541387	0.235031	1	0.727326	Tbc1d8	TBC1 domain family, member 8
1416998_at	0	0	0	0	0	0	0	0	-1.21	1.05	-1.6	-1.35	1.84	-1.07	1.38	1	1	0.026089	0.444384	0.002416	1	0.126864	Rrs1	RRS1 ribosome biogenesis regulator homolog (S. cerevisiae)
1416999_at	0	0	0	0	0	0	0	0	1.02	1.03	1.53	-1.06	-1.66	-1.05	-1.1	1	1	0.006773	0.873138	0.000708	1	0.590843	Smpd2	sphingomyelin phosphodiesterase 2, neutral
1417001_a_at	0	0	0	0	0	0	0	0	1.03	-1.12	-1.09	1.39	1.94	1.21	1.73	1	0.919199	0.547562	0.176385	2e-05	1	0.000331	D4Wsu53e	DNA segment, Chr 4, Wayne State University 53, expressed
1417002_at	1	0	0	0	0	1	0	0	1.04	1.24	1.55	-1.34	-2.09	-1.11	-1.4	1	0.919199	0.052657	0.480626	0.001033	1	0.145209	0610012G03Rik	RIKEN cDNA 0610012G03 gene
1417004_at	0	0	0	0	0	0	0	0	1.07	1.29	-1.04	-1.37	-1.07	-1.14	-1.2	1	0.919199	0.93322	0.42013	0.751094	1	0.444104	Tsg101	tumor susceptibility gene 101
1417006_at	0	0	0	0	0	0	0	0	1.05	1.29	1.06	-1.25	1.19	-1.02	1.2	1	0.919199	0.855279	0.554078	0.376041	1	0.445648	Commd4	COMM domain containing 4
1417007_a_at	0	0	0	0	0	0	0	0	1.24	1.11	1.17	-1.04	-1.06	-1.16	-1.12	1	0.935822	0.377606	0.961238	0.765007	1	0.579868	Vps4b	vacuolar protein sorting 4b (yeast)
1417008_at	0	0	0	0	0	0	0	0	-1.04	1.37	-1.24	-2.04	-1.56	-1.43	-1.87	1	0.919199	0.61128	0.33725	0.169607	1	0.095704	Crat	carnitine acetyltransferase
1417009_at	1	0	0	0	0	1	0	0	1.05	1.09	-1.74	-1.17	3.26	-1.14	1.78	1	0.95947	0.002339	0.572422	1e-06	1	0.001234	C1r	complement component 1, r subcomponent
1417010_at	0	0	0	0	0	0	0	0	1.01	1.01	1.04	-1.29	-1.16	-1.3	-1.13	1	1	0.923324	0.506219	0.456367	1	0.657751	Zfp238	zinc finger protein 238
1417011_at	0	0	0	0	0	0	0	0	1.08	-1.01	1.59	1	-1.63	-1.09	-1.1	1	1	0.013483	1	0.004411	1	0.688575	Sdc2	syndecan 2
1417012_at	0	0	0	0	0	0	0	0	1.01	1.35	1.2	-1.52	-1.69	-1.13	-1.41	1	0.919199	0.569695	0.435971	0.038242	1	0.2488	Sdc2	syndecan 2
1417013_at	1	0	0	0	0	1	0	1	-1.21	-1.34	-1.05	1.24	2.3	1.12	2.64	1	0.919199	0.83937	0.487501	2.8e-05	1	1.8e-05	Hspb8	heat shock protein 8
1417014_at	1	0	0	0	0	1	0	1	-1.23	-1.2	-1.24	1.07	2.42	1.09	2.39	1	0.919199	0.2592	0.902242	4.5e-05	1	0.000141	Hspb8	heat shock protein 8
1417016_at	0	0	0	0	0	0	0	0	-1.19	1.07	-1.04	-1.36	-1.11	-1.07	1.03	1	1	0.925951	0.464586	0.641182	1	0.963791	Mapkapk5	MAP kinase-activated protein kinase 5
1417017_at	1	0	0	0	0	1	0	0	-1.37	1.1	1.69	-1.07	-4.17	1.41	-1.8	1	1	0.273892	0.997558	0.001823	1	0.23331	Cyp17a1	cytochrome P450, family 17, subfamily a, polypeptide 1
1417018_at	0	0	0	0	0	0	0	0	-1.1	-1.03	-1.23	-1.09	1.15	-1.01	1.03	1	1	0.348362	0.88019	0.482588	1	0.942296	Efemp2	epidermal growth factor-containing fibulin-like extracellular matrix protein 2
1417019_a_at	0	0	0	0	0	0	0	0	1	1	1.23	1	1.29	1	1.58	1	1	0.200682	1	0.073152	1	0.0069	Cdc6	cell division cycle 6 homolog (S. cerevisiae)
1417023_a_at	1	0	0	1	0	1	0	0	-1.36	1.83	-2.45	-1.41	3.7	1.76	2.05	1	0.919199	0.046346	0.686926	0.002416	1	0.1154	Fabp4	fatty acid binding protein 4, adipocyte
1417024_at	0	0	0	0	0	0	0	0	1.06	1.13	-1.16	-1.23	1.25	-1.16	1.02	1	0.9233	0.412037	0.499506	0.127636	1	0.962504	Hars	histidyl-tRNA synthetase
1417025_at	1	0	0	0	0	1	0	1	1.19	-1.47	-1	1.23	7.47	-1.43	6.25	1	0.919199	1	0.750653	3e-06	1	2.1e-05	H2-Eb1	histocompatibility 2, class II antigen E beta
1417026_at	0	0	0	0	0	0	0	0	1.01	1.24	1.25	-1.39	-1.1	-1.13	1.13	1	0.919199	0.4115	0.485456	0.721538	1	0.721546	Pfdn1	prefoldin 1
1417027_at	0	0	0	0	0	0	0	0	-1.39	1.22	-1.05	1.03	1.08	1.74	1.43	1	0.919199	0.922363	1	0.776799	0.794237	0.18832	Trim2	tripartite motif-containing 2
1417028_a_at	0	0	0	0	0	0	0	0	-1.15	-1.11	-1.06	1.35	1.34	1.41	1.46	1	1	0.961102	0.721497	0.458031	1	0.427325	Trim2	tripartite motif-containing 2
1417029_a_at	0	0	0	0	0	0	0	0	1.03	1.19	-1.27	1.07	1.56	1.24	1.19	1	0.972173	0.623334	0.993772	0.227539	1	0.758273	Trim2	tripartite motif-containing 2
1417030_at	1	0	0	0	0	0	0	1	1	-1.19	1.38	1.09	1.51	-1.1	2.07	1	0.929154	0.22422	0.916618	0.07854	1	0.008776	Tmem206	transmembrane protein 206
1417031_at	0	0	0	0	0	0	0	0	-1.01	-1.07	1.03	1.07	-1	1	1.03	1	0.919199	0.833906	0.696412	0.984545	1	0.834228	Tmem206	transmembrane protein 206
1417032_at	1	0	0	1	0	0	0	0	-1.25	1.03	-2.54	-1.59	1.92	-1.23	-1.06	1	1	0.006147	0.437337	0.021964	1	0.933714	Ube2g2	ubiquitin-conjugating enzyme E2G 2
1417033_at	0	0	0	0	0	0	0	0	-1.16	-1	-1.56	-1.31	1.32	-1.13	-1.02	1	1	0.042538	0.491169	0.147083	1	0.9852	Ube2g2	ubiquitin-conjugating enzyme E2G 2
1417034_at	0	0	0	0	0	0	0	0	-1.06	1.43	1.43	-1.58	-2.02	-1.04	-1.34	1	0.919199	0.410507	0.537654	0.051864	1	0.549943	Trappc6a	trafficking protein particle complex 6A
1417035_at	0	0	0	0	0	0	0	0	-1.08	-1.02	-1.06	-1.23	-1.07	-1.15	-1.05	1	1	0.744663	0.409295	0.570776	1	0.817771	Sac3d1	SAC3 domain containing 1
1417038_at	0	0	0	0	0	0	0	0	1.04	-1.1	-1.3	1.24	1.48	1.08	1.09	1	0.936012	0.11654	0.479635	0.011328	1	0.698094	40065	septin 9
1417039_a_at	0	0	0	0	0	0	0	0	-1.02	1.07	-1.01	-1.01	-1	1.07	1.01	1	0.919199	0.973083	0.999527	1	1	0.961305	Cul7	cullin 7
1417040_a_at	0	0	0	0	0	0	0	0	-1.01	1.02	-1.6	-1.24	1.93	-1.21	1.22	1	1	0.108224	0.706218	0.014071	1	0.577694	Bok	BCL2-related ovarian killer protein
1417041_at	0	0	0	0	0	0	0	0	1.13	1.45	-1.07	-1.47	1.13	-1.14	-1.07	1	0.919199	0.873825	0.442989	0.658413	1	0.88243	Rpo1-1	RNA polymerase 1-1
1417042_at	1	0	0	0	0	1	0	1	-1.02	1.11	2.09	-1.17	-7.02	-1.03	-3.28	1	1	0.088951	0.903862	7.3e-05	1	0.009583	Slc37a4	solute carrier family 37 (glucose-6-phosphate transporter), member 4
1417043_at	0	0	0	0	0	0	0	0	1.13	-1.04	-1.29	-1.06	1.34	-1.24	-1.08	1	0.981614	0.024108	0.812439	0.004778	0.838008	0.540191	Lcat	lecithin cholesterol acyltransferase
1417044_at	0	0	0	0	0	0	0	0	1.06	1.56	1.11	-1.58	-1.38	-1.07	-1.31	1	0.919199	0.878496	0.528326	0.390537	1	0.577142	Lcmt1	leucine carboxyl methyltransferase 1
1417045_at	1	0	0	0	0	1	0	1	1.11	1.1	-1.39	1.03	3.08	1.03	2	1	0.920545	0.01973	0.961374	0	1	7.2e-05	Bid	BH3 interacting domain death agonist
1417046_at	0	0	0	0	0	0	0	0	1.06	1.02	-1.2	-1.16	1.12	-1.2	-1.14	1	1	0.231148	0.580589	0.42694	1	0.452431	Tusc4	tumor suppressor candidate 4
1417052_at	0	0	0	0	0	0	0	0	1.05	1.23	1.13	-1.35	1.16	-1.15	1.25	1	0.919199	0.441635	0.317753	0.244395	1	0.136192	Psmb3	proteasome (prosome, macropain) subunit, beta type 3
1417053_at	0	0	0	0	0	0	0	0	-1.06	1.25	1.14	-1.35	-1.71	-1.02	-1.41	1	0.919199	0.583177	0.457077	0.006728	1	0.110761	Phb	prohibitin
1417054_a_at	0	0	0	0	0	0	0	0	1.1	1.19	1.06	-1.23	1.19	-1.14	1.15	1	0.919199	0.788588	0.47684	0.194729	1	0.429781	0610009D07Rik	RIKEN cDNA 0610009D07 gene
1417055_at	0	0	0	0	0	0	0	0	1.11	1.25	1.23	-1.27	1.25	-1.13	1.38	1	0.919199	0.265547	0.474705	0.159034	1	0.076218	0610009D07Rik	RIKEN cDNA 0610009D07 gene
1417056_at	1	0	0	0	0	1	0	1	-1.08	1.14	-1.3	-1.03	3.47	1.19	2.87	1	0.919199	0.031088	0.94851	0	1	0	Psme1	proteasome (prosome, macropain) 28 subunit, alpha
1417057_a_at	0	0	0	0	0	0	0	0	-1.06	1.16	-1.25	-1.63	1.32	-1.33	1.11	1	0.933948	0.387082	0.321079	0.201721	1	0.751649	Ppid	peptidylprolyl isomerase D (cyclophilin D)
1417058_a_at	1	0	0	0	0	1	0	0	-1.07	1.38	-1.43	-1.47	2.5	1.01	1.87	1	0.919199	0.154439	0.420058	0.000474	1	0.017672	Krtcap2	keratinocyte associated protein 2
1417059_at	1	0	0	0	0	1	0	0	-1.04	1.16	-1.54	-1.2	2.66	-1	1.8	1	0.919199	0.018123	0.556882	1e-05	1	0.002464	Krtcap2	keratinocyte associated protein 2
1417060_at	0	0	0	0	0	0	0	0	1.05	-1.2	-1.09	1.06	1.5	-1.19	1.3	1	0.919199	0.685916	0.921269	0.012999	1	0.152488	Ppp1r11	protein phosphatase 1, regulatory (inhibitor) subunit 11
1417061_at	0	0	0	0	0	0	0	0	1.08	1.46	1.98	-1.59	-1.89	-1.17	-1.03	1	0.919199	0.010191	0.361699	0.006823	1	0.968139	Slc40a1	solute carrier family 40 (iron-regulated transporter), member 1
1417062_at	0	0	0	0	0	0	0	0	1	-1.05	-1.04	1.06	1.28	1.01	1.23	1	0.975495	0.83345	0.82848	0.015381	1	0.066768	Armc10	armadillo repeat containing 10
1417063_at	1	0	0	0	0	0	0	1	1.11	-1.02	1.61	1.16	1.81	1.03	2.64	1	1	0.020649	0.697249	0.002236	1	9.7e-05	C1qb	complement component 1, q subcomponent, beta polypeptide
1417064_at	0	0	0	0	0	0	0	0	1.02	-1.01	1.15	-1.32	-1.22	-1.35	-1.08	1	1	0.481379	0.420058	0.222357	0.924143	0.772275	Jagn1	jagunal homolog 1 (Drosophila)
1417065_at	1	0	0	1	0	1	0	1	2.91	1.16	-6.06	1.14	3.47	-2.2	-5.08	1	1	0.012173	0.978727	0.041358	1	0.021985	Egr1	early growth response 1
1417066_at	1	0	0	1	0	1	0	0	-1.02	1.12	5.06	1.23	-8.3	1.4	-1.61	1	1	0.002129	0.861676	5.7e-05	1	0.340557	Cabc1	chaperone, ABC1 activity of bc1 complex like (S. pombe)
1417067_s_at	1	0	0	1	0	1	0	0	1.1	-1.03	3.88	1.21	-7.49	1.07	-2.13	1	1	0.01154	0.895812	0.000228	1	0.153796	Cabc1	chaperone, ABC1 activity of bc1 complex like (S. pombe)
1417068_a_at	1	0	0	0	0	1	0	1	-1.05	-1.09	-1.1	1.09	2.9	1.05	2.77	1	0.935822	0.548797	0.785772	1e-06	1	2e-06	Ptpn1	protein tyrosine phosphatase, non-receptor type 1
1417069_a_at	0	0	0	0	0	0	0	0	1.18	1.43	1.19	-1.27	-1.07	-1.05	-1.05	1	0.919199	0.426135	0.519321	0.776799	1	0.885121	Gmfb	glia maturation factor, beta
1417070_at	1	0	0	0	0	1	0	0	1.21	1.1	1.61	1.14	-2.01	1.03	-1.51	1	0.976556	0.036822	0.790889	0.001589	1	0.072533	Cyp4v3	cytochrome P450, family 4, subfamily v, polypeptide 3
1417071_s_at	0	0	0	0	0	0	0	0	1.21	1.05	1.49	1.11	-1.81	-1.04	-1.47	1	1	0.058309	0.825754	0.003201	1	0.071826	Cyp4v3	cytochrome P450, family 4, subfamily v, polypeptide 3
1417073_a_at	0	0	0	0	0	0	0	0	-1.01	1.12	1.29	-1.21	-1.2	-1.07	1.08	1	0.921709	0.094445	0.498819	0.179471	1	0.690892	Qk	quaking
1417075_at	0	0	0	0	0	0	0	0	1.2	1.29	1.63	-1.24	-1.69	-1.16	-1.25	1	0.919199	0.026614	0.587504	0.008952	1	0.352949	2010309E21Rik	RIKEN cDNA 2010309E21 gene
1417077_at	0	0	0	0	0	0	0	0	1.35	-1.07	1.48	1.21	1.11	-1.19	1.22	1	1	0.064515	0.624513	0.63511	1	0.403428	Bcap29	B-cell receptor-associated protein 29
1417078_at	0	0	0	0	0	0	0	0	1	1	1.02	1	1.04	1	1.07	1	1	0.877909	1	0.594323	1	0.499785	Lgals2	lectin, galactose-binding, soluble 2
1417080_a_at	0	0	0	0	0	0	0	0	-1	1.23	-1.03	-1.27	-1.31	-1.03	-1.34	1	0.919199	0.939943	0.47684	0.088202	1	0.108563	Ecsit	ECSIT homolog (Drosophila)
1417081_a_at	0	0	0	0	0	0	0	0	1.03	1.07	-1.02	-1.08	1.09	-1.04	1.03	1	0.967426	0.951949	0.814742	0.545095	1	0.913612	Syngr2	synaptogyrin 2
1417082_at	0	0	0	0	0	0	0	0	1.14	1.03	-1.01	-1.06	1.51	-1.18	1.3	1	1	0.979331	0.800505	0.000364	1	0.020163	Anp32b	acidic (leucine-rich) nuclear phosphoprotein 32 family, member B
1417083_at	1	0	0	0	0	1	0	1	-1.08	1.14	-1.14	-1.2	2.37	1.02	2.23	1	0.919199	0.211661	0.391491	0	1	1e-06	Sec61b	Sec61 beta subunit
1417084_at	0	0	0	0	0	0	0	0	1.14	1.05	1.26	1.03	-1.5	-1.05	-1.36	1	1	0.239127	0.98551	0.018528	1	0.115687	Eif4ebp2	eukaryotic translation initiation factor 4E binding protein 2
1417085_at	1	0	0	1	0	1	0	0	1.1	1.02	4.81	1.04	-6.97	-1.04	-1.59	1	1	0.003567	1	0.000196	1	0.384942	Akr1c6	aldo-keto reductase family 1, member C6
1417086_at	0	0	0	0	0	0	0	0	1.03	1.16	1.07	-1.19	-1	-1.06	1.04	1	0.919199	0.650613	0.460895	0.996478	1	0.848818	Pafah1b1	platelet-activating factor acetylhydrolase, isoform 1b, beta1 subunit
1417087_at	0	0	0	0	0	0	0	0	1.02	-1.19	-1.14	1.22	1.3	1	1.12	1	0.919199	0.426195	0.485635	0.053538	1	0.533886	Glg1	golgi apparatus protein 1
1417090_at	1	0	0	0	0	1	0	1	1.14	-1.44	-1.04	1.36	4.96	-1.2	4.18	1	0.919199	0.933588	0.457077	1e-06	1	6e-06	Rcn1	reticulocalbin 1
1417091_at	0	0	0	0	0	0	0	0	1.09	-1.05	-1.21	1.01	-1.23	-1.13	-1.62	1	0.990917	0.22682	1	0.142806	1	0.004415	Chuk	conserved helix-loop-helix ubiquitous kinase
1417092_at	1	0	0	1	0	1	0	0	-1.02	1.3	3.26	-1.27	-3.75	1.05	-1.12	1	0.919199	0.002044	0.712417	0.000214	1	0.818219	Pthr1	parathyroid hormone receptor 1
1417093_a_at	0	0	0	0	0	0	0	0	-1.04	1.49	-1.14	-1.54	-1	1.01	-1.1	1	0.919199	0.797889	0.515761	1	1	0.888551	Gtf2h4	general transcription factor II H, polypeptide 4
1417094_at	1	0	0	0	0	1	0	0	-1.13	1.07	1.09	-1.19	-2.06	1.02	-1.67	1	1	0.809033	0.726144	0.003034	1	0.048083	Acot7	acyl-CoA thioesterase 7
1417095_a_at	0	0	0	0	0	0	0	0	1.2	-1.03	1.09	1.07	1.31	-1.16	1.19	1	1	0.739694	0.90988	0.142174	1	0.46554	Hspa14	heat shock protein 14
1417096_at	0	0	0	0	0	0	0	0	1.06	-1.03	-1.01	-1.17	1.1	-1.29	1.02	1	1	0.995916	0.657045	0.63311	1	0.980027	Rrp15	ribosomal RNA processing 15 homolog (S. cerevisiae)
1417097_at	0	0	0	0	0	0	0	0	1.04	1.38	1.01	-1.36	1.1	-1.02	1.07	1	0.919199	1	0.493743	0.7073	1	0.86456	Mecr	mitochondrial trans-2-enoyl-CoA reductase
1417098_s_at	0	0	0	0	0	0	0	0	-1.28	1.42	-1	-1.5	-1.23	1.21	1.04	1	0.919199	1	0.381565	0.330626	1	0.932024	Mecr	mitochondrial trans-2-enoyl-CoA reductase
1417099_at	0	0	0	0	0	0	0	0	1.07	1.22	-1.05	-1.19	-1.02	-1.05	-1.14	1	0.919199	0.787659	0.442525	0.925017	1	0.324488	Ftsj1	FtsJ homolog 1 (E. coli)
1417100_at	0	0	0	0	0	0	0	0	-1.13	-1.05	-1.24	1.03	1.29	1.12	1.18	1	1	0.56323	1	0.38612	1	0.688177	Cd320	CD320 antigen
1417101_at	0	0	0	0	0	0	0	0	-1.2	1.03	-1.94	-1.28	1.52	-1.03	-1.06	1	1	0.05476	0.712841	0.171294	1	0.933145	Hspa2	heat shock protein 2
1417102_a_at	0	0	0	0	0	0	0	0	1	1.12	1.6	-1.2	-1.91	-1.07	-1.2	1	0.919199	0.001949	0.465081	3.1e-05	1	0.191738	Ndufb5	NADH dehydrogenase (ubiquinone) 1 beta subcomplex, 5
1417103_at	0	0	0	0	0	0	0	0	1.02	1.05	1.27	-1.05	-1.79	-1.01	-1.44	1	0.97765	0.073628	0.907	9.1e-05	1	0.009528	Ddt	D-dopachrome tautomerase
1417104_at	0	0	0	0	0	0	0	0	-1.03	1.04	1.09	-1.03	1.01	1.04	1.13	1	0.954486	0.288187	0.919567	0.957882	1	0.143658	Emp3	epithelial membrane protein 3
1417105_at	0	0	0	0	0	0	0	0	1.11	1.08	1.12	-1.12	1.2	-1.15	1.22	1	0.978427	0.589494	0.780303	0.273008	1	0.329346	Trappc2l	trafficking protein particle complex 2-like
1417106_at	0	0	0	0	0	0	0	0	1.15	1.16	-1.26	-1.18	1.49	-1.16	1.03	1	0.919199	0.221266	0.631764	0.016846	1	0.93892	Tpd52l2	tumor protein D52-like 2
1417108_at	0	0	0	0	0	0	0	0	-1.17	-1.22	1.34	1.11	-1.75	1.07	-1.11	1	0.919199	0.101593	0.780748	0.00167	1	0.629679	Klc4	kinesin light chain 4
1417109_at	1	0	0	1	0	1	0	0	-1.14	1.04	-2.7	-1.24	3.95	-1.05	1.67	1	1	0.005179	0.740011	0.000126	1	0.126327	Tinagl1	tubulointerstitial nephritis antigen-like 1
1417110_at	0	0	0	0	0	0	0	0	1.04	-1.1	-1.54	1.03	1.56	-1.11	-1.03	1	0.925073	0.003601	0.979876	0.000925	1	0.926283	Man1a	mannosidase 1, alpha
1417111_at	0	0	0	0	0	0	0	0	1.03	1.17	-1.16	-1.09	1.21	1.05	1.02	1	0.919199	0.269859	0.752368	0.10282	1	0.966259	Man1a	mannosidase 1, alpha
1417112_at	0	0	0	0	0	0	0	0	1.04	1.06	-1.12	-1.1	1.38	-1.08	1.18	1	1	0.759064	0.914505	0.173971	1	0.607967	Arl2bp	ADP-ribosylation factor-like 2 binding protein
1417113_at	0	0	0	0	0	0	0	0	1.11	-1.08	-1.19	1.02	1.62	-1.17	1.23	1	0.953225	0.247523	0.991083	0.001214	1	0.195626	Gmcl1	germ cell-less homolog 1 (Drosophila)
1417114_at	0	0	0	0	0	0	0	0	1.15	1.01	-1.43	-1.11	1.88	-1.26	1.14	1	1	0.051042	0.792392	0.000746	1	0.557814	Gmcl1	germ cell-less homolog 1 (Drosophila)
1417116_at	0	0	0	0	0	0	0	0	1.06	1.06	-1.22	1.04	1.23	1.04	-1.06	1	0.988739	0.249145	0.965002	0.177461	1	0.82878	Slc6a8	solute carrier family 6 (neurotransmitter transporter, creatine), member 8
1417118_a_at	0	0	0	0	0	0	0	0	-1	1.09	1.28	-1.17	-1.4	-1.07	-1.09	1	0.935822	0.073879	0.53749	0.009127	1	0.624619	Ard1a	ARD1 homolog A, N-acetyltransferase (S. cerevisiae)
1417119_at	0	0	0	0	0	0	0	0	1	-1.03	-1.09	1.07	-1.02	1.04	-1.12	1	1	0.518121	0.768901	0.864891	1	0.389173	Zfpl1	zinc finger like protein 1
1417120_at	0	0	0	0	0	0	0	0	1.15	-1.2	-1.06	1.41	1.05	1.02	-1.16	1	0.919199	0.781133	0.307253	0.767915	1	0.419639	D4Wsu114e	DNA segment, Chr 4, Wayne State University 114, expressed
1417124_at	0	0	0	0	0	0	0	0	1.11	1.2	-1.19	-1.18	1.57	-1.1	1.19	1	0.919199	0.285305	0.556799	0.002956	1	0.30408	Dstn	destrin
1417125_at	1	0	0	0	0	1	0	0	1.01	-1.08	1.19	1.02	-2.07	-1.07	-1.76	1	0.966177	0.313413	1	7.4e-05	1	0.001694	Ahcy	S-adenosylhomocysteine hydrolase
1417126_a_at	0	0	0	0	0	0	0	0	-1.19	1.53	1.37	-1.63	-1.23	1.12	1.32	1	0.919199	0.219793	0.341451	0.367058	1	0.307681	Rpl22l1	ribosomal protein L22 like 1
1417129_a_at	0	0	0	0	0	0	0	0	-1.05	1.16	-1.01	-1.1	-1.08	1.11	-1.05	1	0.919199	0.980408	0.734296	0.549038	1	0.838684	Meis2	Meis homeobox 2
1417130_s_at	1	0	0	1	0	0	0	1	-1.13	1	-3.84	-2.3	-1.09	-2.03	-3.68	1	1	0.000665	0.173891	0.819099	0.792242	0.000486	Angptl4	angiopoietin-like 4
1417131_at	1	0	0	1	0	1	0	0	1	-1.03	-2.64	1.01	3.56	-1.02	1.35	1	1	0.009153	1	0.000472	1	0.451042	Cdc25a	cell division cycle 25 homolog A (S. pombe)
1417133_at	0	0	0	0	0	0	0	0	1.08	1.04	-1.21	1.01	1.33	-1.02	1.02	1	1	0.666416	1	0.404555	1	1	Pmp22	peripheral myelin protein 22
1417134_at	0	0	0	0	0	0	0	0	-1.01	1.05	-1.15	1.17	-1.19	1.24	-1.36	1	1	0.626811	0.745852	0.430329	1	0.225075	Srpk2	serine/arginine-rich protein specific kinase 2
1417135_at	0	0	0	0	0	0	0	0	1.35	-1	1.33	1.31	-1.14	-1.03	-1.16	1	1	0.307607	0.575838	0.612592	1	0.653673	Srpk2	serine/arginine-rich protein specific kinase 2
1417136_s_at	0	0	0	0	0	0	0	0	1.12	1.17	1.64	1.05	-1.4	1.11	1.05	1	0.951734	0.096033	0.983242	0.204134	1	0.948405	Srpk2	serine/arginine-rich protein specific kinase 2
1417138_s_at	0	0	0	0	0	0	0	0	1.06	1.46	1.38	-1.6	-1.43	-1.16	-1.1	1	0.919199	0.378731	0.471519	0.249353	1	0.876404	Polr2e	polymerase (RNA) II (DNA directed) polypeptide E
1417139_at	0	0	0	0	0	0	0	0	-1.03	1.03	1.05	1.01	1.02	1.08	1.1	1	0.98593	0.665355	0.99445	0.892813	1	0.331443	Dsn1	DSN1, MIND kinetochore complex component, homolog (S. cerevisiae)
1417140_a_at	1	0	0	0	0	1	0	0	1.08	1.14	-1.68	-1.12	2.63	-1.07	1.45	1	0.935829	0.016995	0.801249	5.4e-05	1	0.081615	Ptpn2	protein tyrosine phosphatase, non-receptor type 2
1417141_at	1	0	0	0	1	1	0	1	1.13	-1.84	-1.07	7.54	22.74	3.63	18.87	1	0.919199	0.96482	0.032802	5e-06	0.736489	2.7e-05	Igtp	interferon gamma induced GTPase
1417142_at	0	0	0	0	0	0	0	0	1.22	1.27	1.17	-1.23	-1.21	-1.18	-1.26	1	0.919199	0.674315	0.726647	0.518095	1	0.512174	4932442K08Rik	RIKEN cDNA 4932442K08 gene
1417144_at	0	0	0	0	0	0	0	0	-1.1	1.19	-1.18	-1.36	-1.07	-1.04	-1.15	1	0.929154	0.591788	0.519321	0.825979	1	0.684839	Tubg1	tubulin, gamma 1
1417145_at	0	0	0	0	0	0	0	0	1.02	-1.19	-1.35	-1.08	1.55	-1.3	1.13	1	0.954289	0.373298	0.956361	0.12036	1	0.790125	Nfxl1	nuclear transcription factor, X-box binding-like 1
1417146_at	0	0	0	0	0	0	0	0	1.25	1.21	1.16	1	-1.37	-1.03	-1.48	1	0.941238	0.726543	1	0.294377	1	0.271506	2410018C20Rik	RIKEN cDNA 2410018C20 gene
1417149_at	0	0	0	0	0	0	0	0	-1.11	1	-1.73	-1.27	1.47	-1.14	-1.06	1	1	0.049395	0.636706	0.114249	1	0.921814	P4ha2	procollagen-proline, 2-oxoglutarate 4-dioxygenase (proline 4-hydroxylase), alpha II polypeptide
1417152_at	0	0	0	0	0	0	0	0	1.08	-1.1	1.19	1	-1.25	-1.18	-1.12	1	0.961334	0.361748	1	0.181	1	0.617393	Btbd14a	BTB (POZ) domain containing 14A
1417155_at	0	0	0	0	0	0	0	0	-1.19	1.01	-1.01	-1.18	-1.15	1.02	1.03	1	1	1	0.551452	0.320108	1	0.935123	Mycn	v-myc myelocytomatosis viral related oncogene, neuroblastoma derived (avian)
1417157_at	0	0	0	0	0	0	0	0	1.01	1.24	-1.02	-1.32	1.03	-1.07	1	1	0.919199	0.989587	0.455981	0.923213	1	1	Actr10	ARP10 actin-related protein 10 homolog (S. cerevisiae)
1417158_at	0	0	0	0	0	0	0	0	1.07	1.04	-1.34	-1.24	1.41	-1.27	-1.01	1	1	0.332835	0.696361	0.174081	1	1	Zxdc	ZXD family zinc finger C
1417161_at	0	0	0	0	0	0	0	0	-1.04	1.34	-1.81	-1.46	1.98	-1.04	1.14	1	0.919199	0.044487	0.480626	0.010995	1	0.74253	Cdk2ap2	CDK2-associated protein 2
1417162_at	0	0	0	0	0	0	0	0	1.1	1.04	-1.07	-1.06	1.24	-1.13	1.05	1	1	0.689599	0.86983	0.067446	1	0.801557	Tmbim1	transmembrane BAX inhibitor motif containing 1
1417163_at	0	0	0	0	0	0	0	0	-1.08	1.02	-1.01	-1.09	-1.07	1	-1	1	1	0.953891	0.521922	0.36629	1	1	Dusp10	dual specificity phosphatase 10
1417164_at	1	0	0	0	0	1	0	1	1.1	1.28	-1.25	-1.09	3.56	1.07	2.59	1	0.919199	0.402911	0.916713	2.2e-05	1	0.000813	Dusp10	dual specificity phosphatase 10
1417165_at	0	0	0	0	0	0	0	0	-1.08	-1.09	-1.24	1.11	1.48	1.1	1.29	1	0.919199	0.064033	0.637183	0.000886	1	0.035802	Mbd2	methyl-CpG binding domain protein 2
1417166_at	1	0	0	0	0	1	0	1	-1.1	1.16	-1.16	-1.16	2.35	1.11	2.24	1	0.929154	0.565162	0.738493	0.000328	1	0.001448	Psip1	PC4 and SFRS1 interacting protein 1
1417167_at	0	0	0	0	0	0	0	0	-1.04	1.13	1.51	-1.22	-1.79	-1.04	-1.14	1	0.964537	0.099766	0.68259	0.012203	1	0.704418	Exosc5	exosome component 5
1417168_a_at	1	0	0	1	0	1	0	0	-1.04	1.41	10.75	-1.35	-42.81	1.09	-3.82	1	0.981614	0.013042	0.920985	0.000157	1	0.157189	Usp2	ubiquitin specific peptidase 2
1417169_at	1	0	0	1	0	1	0	1	1.05	1.01	3.28	-1.02	-11.88	-1.06	-3.82	1	1	0.026462	1	4.5e-05	1	0.014309	Usp2	ubiquitin specific peptidase 2
1417170_at	0	0	0	0	0	0	0	0	1.23	1.07	1.24	-1.12	1.48	-1.28	1.48	1	0.993488	0.338069	0.822116	0.040656	1	0.072466	Lztfl1	leucine zipper transcription factor-like 1
1417171_at	1	0	0	0	0	1	0	0	1.02	-1.01	-1.97	1	2.22	-1.02	1.11	1	1	0.026792	1	0.00495	1	0.821664	Itk	IL2-inducible T-cell kinase
1417172_at	1	0	0	0	0	1	0	1	1.08	1.16	1.22	1.29	5.22	1.39	5.92	1	0.929154	0.396135	0.522754	1e-06	1	1e-06	Ube2l6	ubiquitin-conjugating enzyme E2L 6
1417173_at	0	0	0	0	0	0	0	0	-1.01	1	-1.95	1	1.99	1.01	1.03	1	1	0.002904	1	0.000689	1	0.94882	Crebl1	cAMP responsive element binding protein-like 1
1417174_at	0	0	0	0	0	0	0	0	-1.09	-1.05	1.1	1.08	-1.05	1.12	1.14	1	1	0.78636	0.930477	0.865573	1	0.693714	Tmem218	transmembrane protein 218
1417177_at	1	0	0	1	0	1	0	0	-1.17	1.06	2.31	-1.26	-4.41	-1.02	-1.63	1	1	0.003408	0.620361	7e-06	1	0.063273	Galk1	galactokinase 1
1417178_at	0	0	0	0	0	0	0	0	1.03	1	-1.01	1.01	1.2	-1.01	1.16	1	1	0.997314	1	0.052979	1	0.18094	Gipc2	GIPC PDZ domain containing family, member 2
1417180_at	0	0	0	0	0	0	0	0	-1.07	-1.02	-1.04	-1.01	-1.04	1.04	-1.01	1	1	0.681607	1	0.653976	1	0.970617	Pcsk7	proprotein convertase subtilisin/kexin type 7
1417182_at	0	0	0	0	0	0	0	0	1.13	-1.05	1.18	1.02	-1.13	-1.16	-1.09	1	1	0.351667	0.998815	0.428134	1	0.703574	Dnaja2	DnaJ (Hsp40) homolog, subfamily A, member 2
1417183_at	0	0	0	0	0	0	0	0	1.05	1.11	-1.12	-1.33	1.08	-1.27	-1.08	1	0.978872	0.74094	0.538818	0.774247	1	0.847923	Dnaja2	DnaJ (Hsp40) homolog, subfamily A, member 2
1417184_s_at	0	0	0	0	0	0	0	0	1.01	1.02	1.35	1.27	-1.11	1.29	1.21	1	1	0.160274	0.530715	0.633428	1	0.431916	Hbb-b2	hemoglobin, beta adult minor chain
1417185_at	1	0	0	0	0	1	0	1	-1.09	-1.31	-1.3	1.63	17.79	1.36	14.91	1	0.919199	0.437908	0.410774	0	1	0	Ly6a	lymphocyte antigen 6 complex, locus A
1417186_at	0	0	0	0	0	0	0	0	-1.05	1.11	-1.15	-1.3	1.23	-1.12	1.12	1	0.929154	0.37861	0.402635	0.127692	1	0.549147	Ube2k	ubiquitin-conjugating enzyme E2K (UBC1 homolog, yeast)
1417188_s_at	0	0	0	0	0	0	0	0	1.62	-1.03	1.08	1.17	1.28	-1.43	-1.17	1	1	0.820535	0.754952	0.259643	1	0.608167	Ube2k	ubiquitin-conjugating enzyme E2K (UBC1 homolog, yeast)
1417189_at	1	0	0	0	0	1	0	1	1.02	1.03	-1.06	1.13	4.34	1.14	4.01	1	1	0.568408	0.487501	0	1	0	Psme2	proteasome (prosome, macropain) 28 subunit, beta
1417190_at	1	0	0	0	0	1	0	1	1.03	-1.32	-1.19	1.3	2.51	-1.05	2.04	1	0.919199	0.564627	0.593492	0.000753	1	0.011969	Nampt	nicotinamide phosphoribosyltransferase
1417191_at	1	0	0	1	0	0	0	0	-1.09	-1.05	-2.3	-1.37	1.45	-1.32	-1.45	1	1	0.002386	0.479797	0.080469	1	0.131446	Dnajb9	DnaJ (Hsp40) homolog, subfamily B, member 9
1417192_at	0	0	0	0	0	0	0	0	1.1	1.09	1.19	-1.28	-1.3	-1.29	-1.2	1	0.949228	0.287681	0.409807	0.061897	0.957296	0.273131	Tomm70a	translocase of outer mitochondrial membrane 70 homolog A (yeast)
1417193_at	1	0	0	0	0	1	0	0	-1.01	1.25	-1.86	-1.38	2.75	-1.09	1.5	1	0.919199	0.008153	0.442083	5.5e-05	1	0.072266	Sod2	superoxide dismutase 2, mitochondrial
1417194_at	1	0	0	1	0	1	0	0	1.09	-1.1	-3.69	1.18	2.48	-1.01	-1.62	1	0.969985	2.5e-05	0.655986	7.7e-05	1	0.022371	Sod2	superoxide dismutase 2, mitochondrial
1417195_at	0	0	0	0	0	0	0	0	-1.05	-1.03	1.21	1.05	-1.1	1.07	1.15	1	1	0.445572	0.97075	0.682714	1	0.622215	Wwc2	WW, C2 and coiled-coil domain containing 2
1417196_s_at	0	0	0	0	0	0	0	0	1.8	1.1	-1.16	1.38	1.99	-1.19	-1.05	1	0.963739	0.480114	0.40377	0.000498	1	0.892998	Wwc2	WW, C2 and coiled-coil domain containing 2
1417197_at	0	0	0	0	0	0	0	0	-1.23	-1.11	-1.23	-1.02	-1.1	1.07	-1.1	1	0.972548	0.454384	1	0.734545	1	0.795197	Wwc2	WW, C2 and coiled-coil domain containing 2
1417199_at	0	0	0	0	0	0	0	0	1.01	1.03	1.47	-1.09	-1.73	-1.06	-1.18	1	1	0.002151	0.691617	2.7e-05	1	0.135628	Tmem183a	transmembrane protein 183A
1417200_at	0	0	0	0	0	0	0	0	-1.08	1.08	1.22	-1.28	-1.72	-1.1	-1.31	1	0.919199	0.04916	0.207072	1.2e-05	1	0.009691	Tmem183a	transmembrane protein 183A
1417201_at	0	0	0	0	0	0	0	0	1.13	1.03	1	1	1	-1.1	-1.13	1	1	1	1	1	1	0.197003	Nt5c2	5'-nucleotidase, cytosolic II
1417202_s_at	0	0	0	0	0	0	0	0	1.15	1.03	-1.01	1.04	1.23	-1.07	1.06	1	1	1	0.920453	0.082282	1	0.745443	Uba3	ubiquitin-like modifier activating enzyme 3
1417203_at	1	0	0	0	0	1	0	1	-1.14	1.33	1.61	1.03	-4.38	1.55	-2.39	1	0.919199	0.123295	1	4.4e-05	1	0.008454	Ethe1	ethylmalonic encephalopathy 1
1417204_at	0	0	0	0	0	0	0	0	-1.03	1.03	-1.04	-1.14	1.31	-1.08	1.29	1	1	0.856112	0.611577	0.038308	1	0.087024	Kdelr2	KDEL (Lys-Asp-Glu-Leu) endoplasmic reticulum protein retention receptor 2
1417205_at	0	0	0	0	0	0	0	0	1	-1.14	-1.62	-1.05	1.62	-1.19	-1	1	0.954502	0.049822	0.976921	0.028926	1	1	Kdelr2	KDEL (Lys-Asp-Glu-Leu) endoplasmic reticulum protein retention receptor 2
1417206_at	0	0	0	0	0	0	0	0	1.09	1.26	1.22	-1.35	-1.77	-1.17	-1.59	1	0.919199	0.394052	0.472734	0.006061	1	0.043132	Urod	uroporphyrinogen decarboxylase
1417208_at	0	0	0	0	0	0	0	0	1.13	1.23	1.95	-1.11	-1.89	-1.02	-1.09	1	0.919199	0.00756	0.853533	0.004093	1	0.796758	Amacr	alpha-methylacyl-CoA racemase
1417209_at	0	0	0	0	0	0	0	0	-1.06	1.02	-1.01	1.02	1.05	1.11	1.09	1	1	0.96221	0.944436	0.61248	1	0.354772	Sertad2	SERTA domain containing 2
1417211_a_at	1	0	0	0	0	1	0	0	1.09	1.33	1.84	-1.41	-2.14	-1.16	-1.26	1	0.919199	0.011696	0.425648	0.001003	1	0.358519	1110032A03Rik	RIKEN cDNA 1110032A03 gene
1417212_at	1	0	0	0	0	1	0	1	-1.06	1.34	1.86	-1.62	-4.9	-1.14	-2.47	1	0.919199	0.076409	0.46624	6.9e-05	1	0.014039	9530058B02Rik	RIKEN cDNA 9530058B02 gene
1417213_a_at	0	0	0	0	0	0	0	0	-1.01	1.12	-1.28	-1.16	1.43	-1.03	1.13	1	0.919405	0.098268	0.593492	0.009735	1	0.499613	Rbm6	RNA binding motif protein 6
1417217_at	0	0	0	0	0	0	0	0	-1.05	-1.09	1.08	1.09	1.01	1.05	1.15	1	0.919199	0.516292	0.676556	0.927633	1	0.212657	Magel2	melanoma antigen, family L, 2
1417219_s_at	1	0	0	0	0	1	0	1	1.1	1.26	-1.36	-1.03	8.8	1.11	5.87	1	0.919199	0.349818	1	1e-06	1	2.3e-05	Tmsb10	thymosin, beta 10
1417220_at	0	0	0	0	0	0	0	0	1.01	1.02	1.14	1.05	-1.58	1.06	-1.4	1	1	0.480312	0.931166	0.003702	1	0.044651	Fah	fumarylacetoacetate hydrolase
1417221_at	0	0	0	0	0	0	0	0	-1.04	-1.27	1.1	1.16	-1.2	-1.05	-1.06	1	0.919199	0.627948	0.608509	0.196443	1	0.818219	Ppm1a	protein phosphatase 1A, magnesium dependent, alpha isoform
1417222_a_at	0	0	0	0	0	0	0	0	1.24	-1.05	-1.18	1.25	1.95	-1.03	1.34	1	1	0.601048	0.649315	0.007657	1	0.319691	Tmem123	transmembrane protein 123
1417223_at	0	0	0	0	0	0	0	0	1.08	1.04	-1	-1.13	1.01	-1.17	-1.07	1	1	1	0.639493	0.978004	1	0.684415	Cd2bp2	CD2 antigen (cytoplasmic tail) binding protein 2
1417224_a_at	0	0	0	0	0	0	0	0	1.09	1.02	-1.07	-1.14	1.85	-1.22	1.6	1	1	0.809189	0.706416	0.000834	1	0.013957	Cd2bp2	CD2 antigen (cytoplasmic tail) binding protein 2
1417225_at	0	0	0	0	0	0	0	0	1.04	-1.02	-1.11	-1.02	1.6	-1.07	1.39	1	1	0.511878	0.998815	0.000898	1	0.022406	Arl6ip5	ADP-ribosylation factor-like 6 interacting protein 5
1417226_at	0	0	0	0	0	0	0	0	1.01	-1.04	1.05	1.01	1.03	-1.05	1.06	1	0.966177	0.683606	1	0.759938	1	0.563762	Fbxw4	F-box and WD-40 domain protein 4
1417227_at	0	0	0	0	0	0	0	0	1	1.25	1.13	-1.13	-1.72	1.1	-1.53	1	0.919199	0.701761	0.841423	0.01935	1	0.109291	Mccc1	methylcrotonoyl-Coenzyme A carboxylase 1 (alpha)
1417228_at	0	0	0	0	0	0	0	0	1.01	1	-1.08	1.01	1.33	1	1.23	1	1	0.794194	1	0.101258	1	0.342225	Capn1	calpain 1
1417231_at	1	0	0	0	0	1	0	0	-1.01	1.26	-1.72	-1.21	2.28	1.05	1.34	1	0.919199	0.076285	0.755582	0.004402	1	0.38129	Cldn2	claudin 2
1417232_at	0	0	0	0	0	0	0	0	1.05	1.1	-1.59	-1.04	1.81	1.01	1.08	1	0.991994	0.090856	0.999527	0.018116	1	0.870405	Cldn2	claudin 2
1417233_at	0	0	0	0	0	0	0	0	-1.09	1.09	-1.05	-1.44	-1.14	-1.21	-1.1	1	0.963094	0.887545	0.317859	0.420712	1	0.699801	Chchd4	coiled-coil-helix-coiled-coil-helix domain containing 4
1417235_at	1	0	0	1	0	1	0	1	-1.14	1.21	2.08	-1.5	-8.36	-1.09	-3.53	1	0.919322	0.008576	0.412932	0	1	0.000104	Ehd3	EH-domain containing 3
1417236_at	1	0	0	1	0	1	0	1	-1.04	1.2	2.83	-1.44	-12.24	-1.15	-4.16	1	0.919199	0.000226	0.391491	0	1	4e-06	Ehd3	EH-domain containing 3
1417238_at	0	0	0	0	0	0	0	0	1.1	1.15	-1.34	-1.15	1.43	-1.1	-1.02	1	0.961274	0.303091	0.824864	0.136174	1	0.988277	Ewsr1	Ewing sarcoma breakpoint region 1
1417239_at	0	0	0	0	0	0	0	0	1.1	1.27	1.02	-1.26	1.21	-1.1	1.11	1	0.919199	0.991169	0.616358	0.413475	1	0.753707	Cetn3	centrin 3
1417240_at	0	0	0	0	0	0	0	0	-1.15	1.06	-1.36	1.06	1.61	1.3	1.36	1	1	0.245874	0.962465	0.03916	1	0.258233	Zyx	zyxin
1417241_at	0	0	0	0	0	0	0	0	1	1.18	1.15	-1.47	1.08	-1.25	1.24	1	0.936384	0.69347	0.460263	0.798053	1	0.50932	Amz2	archaelysin family metallopeptidase 2
1417242_at	0	0	0	0	0	0	0	0	1.06	1.2	-1.22	-1.29	1.21	-1.15	-1.07	1	0.919199	0.338771	0.486715	0.289804	1	0.817664	Eif4a3	eukaryotic translation initiation factor 4A, isoform 3
1417243_at	0	0	0	0	0	0	0	0	-1.02	-1	-1.15	-1.05	1.03	-1.03	-1.09	1	1	0.436734	0.935373	0.868298	1	0.690917	2310065K24Rik	RIKEN cDNA 2310065K24 gene
1417244_a_at	1	0	0	0	0	1	0	1	-1.03	-1.45	-1.56	1.89	15.12	1.34	10.01	1	0.919199	0.032888	0.081976	0	1	0	Irf7	interferon regulatory factor 7
1417245_at	0	0	0	0	0	0	0	0	-1.05	-1.03	-1.01	-1.1	-1.16	-1.08	-1.12	1	1	0.98489	0.655986	0.159575	1	0.397702	Gpr180	G protein-coupled receptor 180
1417246_at	0	0	0	0	0	0	0	0	1.05	1.11	-1.08	-1.04	1.42	1.01	1.24	1	0.919199	0.601048	0.927887	0.005507	1	0.114617	Pzp	pregnancy zone protein
1417247_at	0	0	0	0	0	0	0	0	-1.06	1.09	-1.58	-1.11	1.18	1.04	-1.26	1	0.954478	0.008576	0.742814	0.247837	1	0.182088	AI597479	expressed sequence AI597479
1417248_at	0	0	0	0	0	0	0	0	1.08	-1.04	-1.19	-1.03	1.56	-1.16	1.21	1	1	0.318674	0.974536	0.005485	1	0.292874	Ralbp1	ralA binding protein 1
1417250_at	0	0	0	0	0	0	0	0	1.19	1.02	-1.35	1.22	1.88	1.05	1.18	1	1	0.24067	0.677909	0.006974	1	0.596992	Rnf12	ring finger protein 12
1417251_at	1	0	0	0	0	1	0	0	1.14	1.15	1.26	-1.25	-2.1	-1.24	-1.9	1	0.929154	0.301862	0.552734	0.000668	1	0.005116	Palmd	palmdelphin
1417252_at	0	0	0	0	0	0	0	0	-1.03	1.08	1.14	-1.46	1.45	-1.31	1.71	1	0.966543	0.488416	0.284856	0.018033	0.987377	0.004214	Nt5c	5',3'-nucleotidase, cytosolic
1417253_at	0	0	0	0	0	0	0	0	-1.1	1.21	-1.25	-1.35	1.03	-1.02	-1.1	1	0.919199	0.398014	0.499903	0.92127	1	0.786588	Frg1	FSHD region gene 1
1417254_at	0	0	0	0	0	0	0	0	-1.35	1.31	-1.13	-1.31	1.74	1.35	2.08	1	0.936012	0.864741	0.778725	0.163719	1	0.113364	Spata5	spermatogenesis associated 5
1417255_at	0	0	0	0	0	0	0	0	1.05	-1.15	1.31	1.35	-1.23	1.11	1.01	1	0.957507	0.330416	0.539161	0.397454	1	1	Ift140	intraflagellar transport 140 homolog (Chlamydomonas)
1417256_at	1	0	0	1	0	1	0	0	1	1	-2.7	1	5.36	1	1.98	1	1	0.013343	1	9.1e-05	1	0.080864	Mmp13	matrix metallopeptidase 13
1417258_at	0	0	0	0	0	0	0	0	-1.03	1.11	-1.22	-1.36	1.32	-1.2	1.11	1	0.929733	0.209964	0.339921	0.049821	1	0.60306	Cct5	chaperonin containing Tcp1, subunit 5 (epsilon)
1417259_a_at	0	0	0	0	0	0	0	0	-1.01	1.26	1.01	-1.29	1.33	-1.02	1.35	1	0.919199	1	0.578031	0.200939	1	0.26658	Capzb	capping protein (actin filament) muscle Z-line, beta
1417260_at	0	0	0	0	0	0	0	0	1.05	-1.04	-1.33	1.04	1.33	-1.04	-1.05	1	1	0.047574	0.93394	0.026676	1	0.833558	U2af2	U2 small nuclear ribonucleoprotein auxiliary factor (U2AF) 2
1417261_at	0	0	0	0	0	0	0	0	1.16	1.34	1.13	-1.09	1.03	1.06	-1	1	0.919199	0.617293	0.870466	0.933177	1	1	Mbtd1	mbt domain containing 1
1417262_at	1	0	0	1	0	1	0	1	-1	-1	-4.5	-1	26.5	-1	5.89	1	1	0.000148	1	0	1	1.1e-05	Ptgs2	prostaglandin-endoperoxide synthase 2
1417264_at	0	0	0	0	0	0	0	0	1.07	1.05	1.22	-1.05	-1.14	-1.07	1.01	1	0.966823	0.069776	0.844682	0.191096	1	1	Coq5	coenzyme Q5 homolog, methyltransferase (yeast)
1417265_s_at	0	0	0	0	0	0	0	0	1.01	1.23	1.21	-1.29	-1.25	-1.06	-1.04	1	0.919199	0.503169	0.587733	0.339373	1	0.939581	Coq5	coenzyme Q5 homolog, methyltransferase (yeast)
1417266_at	1	0	0	1	0	1	0	0	-1.03	-1.05	-2.1	-1.13	3.7	-1.15	1.82	1	1	0.005484	0.836268	1.4e-05	1	0.019062	Ccl6	chemokine (C-C motif) ligand 6
1417267_s_at	1	0	0	1	0	1	0	1	1.07	1.22	-2.92	-1.11	10.55	1.03	3.38	1	0.929385	0.002003	0.909955	0	1	0.000505	Fkbp11	FK506 binding protein 11
1417268_at	1	0	0	1	0	1	0	1	1.33	-1.25	-12.3	1.37	291.63	-1.21	17.8	1	0.926053	4e-06	0.588706	0	1	0	Cd14	CD14 antigen
1417269_at	0	0	0	0	0	0	0	0	1.04	-1.12	-1.16	-1.02	1.48	-1.19	1.22	1	0.919199	0.159235	0.99297	0.000428	0.959379	0.069772	Cdk9	cyclin-dependent kinase 9 (CDC2-related kinase)
1417270_at	0	0	0	0	0	0	0	0	-1.04	-1.21	-1.03	1.16	1.23	1	1.25	1	0.919322	0.965104	0.796876	0.382662	1	0.458582	Wdr12	WD repeat domain 12
1417271_a_at	0	0	0	0	0	0	0	0	-1.07	-1.01	-1.29	1.06	1	1.12	-1.2	1	1	0.216456	0.941442	1	1	0.415605	Eng	endoglin
1417272_at	0	0	0	0	0	0	0	0	1.02	1.18	-1.6	1.08	1.76	1.25	1.08	1	0.919199	0.006445	0.834865	0.000566	1	0.730022	9130005N14Rik	RIKEN cDNA 9130005N14 gene
1417273_at	0	0	0	0	0	0	0	0	1.43	-1.26	-2.08	1.45	1.94	-1.24	-1.54	1	0.963157	0.110221	0.666714	0.103937	1	0.403428	Pdk4	pyruvate dehydrogenase kinase, isoenzyme 4
1417274_at	0	0	0	0	0	0	0	0	1	-1.19	-1.74	1.08	1.78	-1.1	1.02	1	0.919199	0.006179	0.873596	0.00169	1	0.968209	Snrpa	small nuclear ribonucleoprotein polypeptide A
1417277_at	0	0	0	0	0	0	0	0	1.02	1.02	-1.33	1.02	1.51	1.03	1.11	1	1	0.047689	0.988355	0.002937	1	0.518149	Cyp4f16	cytochrome P450, family 4, subfamily f, polypeptide 16
1417278_a_at	0	0	0	0	0	0	0	0	1.06	1	1.01	1.05	-1.35	-1.01	-1.42	1	1	0.998049	0.954281	0.058267	1	0.057208	Nkd1	naked cuticle 1 homolog (Drosophila)
1417279_at	0	0	0	0	0	0	0	0	-1.06	-1.05	-1.7	1.03	1.58	1.04	-1.01	1	0.970997	0.000439	0.963516	0.000265	1	0.989478	Itpr1	inositol 1,4,5-triphosphate receptor 1
1417280_at	0	0	0	0	0	0	0	0	1.21	-1.07	-1.26	-1.23	1.05	-1.6	-1.45	1	1	0.431078	0.691557	0.882048	0.924143	0.199107	Slc17a1	solute carrier family 17 (sodium phosphate), member 1
1417285_a_at	0	0	0	0	0	0	0	0	-1.08	1.27	1.31	-1.4	-1.82	-1.02	-1.29	1	0.919199	0.331749	0.49293	0.015125	1	0.40152	Ndufa5	NADH dehydrogenase (ubiquinone) 1 alpha subcomplex, 5
1417286_at	0	0	0	0	0	0	0	0	-1.1	1.21	1.38	-1.36	-1.82	-1.02	-1.21	1	0.919199	0.076744	0.399862	0.00098	1	0.339957	Ndufa5	NADH dehydrogenase (ubiquinone) 1 alpha subcomplex, 5
1417287_at	0	0	0	0	0	0	0	0	1.03	1.17	-1.18	-1.4	1.55	-1.22	1.29	1	0.919322	0.500359	0.418189	0.024962	1	0.280254	H13	histocompatibility 13
1417288_at	1	0	0	0	0	1	0	1	1.04	-1.09	-1.3	1.2	4.01	1.05	2.95	1	0.988739	0.299676	0.708774	9e-06	1	0.000252	Plekha2	pleckstrin homology domain-containing, family A (phosphoinositide binding specific) member 2
1417289_at	0	0	0	0	0	0	0	0	-1.02	-1.01	1.12	1.03	1.69	1.04	1.94	1	1	0.315684	0.961361	3.7e-05	1	1.1e-05	Plekha2	pleckstrin homology domain-containing, family A (phosphoinositide binding specific) member 2
1417290_at	1	0	0	0	0	1	0	1	1.06	-1.35	-1.36	1.54	11.29	1.07	7.82	1	0.919199	0.156231	0.323363	0	1	0	Lrg1	leucine-rich alpha-2-glycoprotein 1
1417291_at	1	0	0	0	0	1	0	1	-1.14	-1.12	-1.73	1.41	3.05	1.42	2	1	0.933948	0.005484	0.351805	4e-06	0.858516	0.000792	Tnfrsf1a	tumor necrosis factor receptor superfamily, member 1a
1417292_at	1	0	0	0	0	1	0	1	1.22	-2.07	-1.18	6.69	38.45	2.66	26.85	1	0.919199	0.898141	0.15068	1.8e-05	1	0.000134	Ifi47	interferon gamma inducible protein 47
1417293_at	1	0	0	0	0	1	0	0	-1.27	1.22	-1.16	-1.3	-2.1	1.19	-1.92	1	0.962993	0.791363	0.744803	0.0389	1	0.114989	Hs6st1	heparan sulfate 6-O-sulfotransferase 1
1417294_at	1	0	0	0	0	1	0	0	-1.05	1.14	1.81	-1.19	-2.7	1.01	-1.42	1	0.923545	0.004738	0.625009	1.8e-05	1	0.073967	Akr7a5	aldo-keto reductase family 7, member A5 (aflatoxin aldehyde reductase)
1417295_at	0	0	0	0	0	0	0	0	-1.01	1.15	1.01	-1.34	-1.02	-1.15	1.01	1	0.919199	0.985612	0.351805	0.933926	1	1	Mta1	metastasis associated 1
1417296_at	0	0	0	0	0	0	0	0	1.19	-1.07	-1.01	1.06	1.23	-1.2	1.02	1	0.963263	0.983195	0.874162	0.090742	1	0.953167	Atf1	activating transcription factor 1
1417298_at	0	0	0	0	0	0	0	0	-1.1	1.18	1.29	-1.43	-1.4	-1.1	1.02	1	0.919199	0.068163	0.176819	0.008707	1	0.971087	Ebpl	emopamil binding protein-like
1417299_at	0	0	0	0	0	0	0	0	-1.04	-1.02	-1	1.15	-1.04	1.17	-1	1	1	1	0.653302	0.854173	1	1	Nek2	NIMA (never in mitosis gene a)-related expressed kinase 2
1417301_at	0	0	0	0	0	0	0	0	1.05	-1.1	1.02	1.1	-1	-1.05	-1.03	1	0.919199	0.885403	0.506357	0.991109	1	0.783614	Fzd6	frizzled homolog 6 (Drosophila)
1417303_at	1	0	0	0	0	0	0	1	1.08	1.04	-1.71	1.33	-1.65	1.28	-3.06	1	1	0.320212	0.808007	0.284925	1	0.036894	Mvd	mevalonate (diphospho) decarboxylase
1417306_at	0	0	0	0	0	0	0	0	-1.01	1.01	-1.24	1.01	1.24	1.03	1.01	1	1	0.02281	0.994752	0.011235	1	0.996683	Tyk2	tyrosine kinase 2
1417307_at	1	0	0	0	0	0	0	1	1.05	-1.1	-1.09	1.04	-1.77	-1.12	-2.01	1	1	0.882207	1	0.05116	1	0.038892	Dmd	dystrophin, muscular dystrophy
1417308_at	1	0	0	0	0	1	0	1	1.01	1.04	-1.57	1.01	13.32	1.03	8.35	1	1	0.03164	1	0	1	0	Pkm2	pyruvate kinase, muscle
1417309_at	0	0	0	0	0	0	0	0	-1.05	1.03	-1.05	-1.14	-1.08	-1.06	-1.08	1	1	0.793077	0.551703	0.510837	1	0.619939	Tob2	transducer of ERBB2, 2
1417310_at	0	0	0	0	0	0	0	0	1	-1.11	-1.26	1.12	1.22	1	-1.03	1	0.935311	0.174461	0.748594	0.182005	1	0.930984	Tob2	transducer of ERBB2, 2
1417311_at	0	0	0	0	0	0	0	0	-1.11	-1.02	-1.18	-1.24	-1.11	-1.15	-1.18	1	1	0.624712	0.683772	0.730638	1	0.64518	Crip2	cysteine rich protein 2
1417313_at	0	0	0	0	0	0	0	0	-1.03	1.04	-1.02	-1.06	1.04	1.01	1.05	1	1	0.955385	0.883545	0.842148	1	0.865165	Lsm7	LSM7 homolog, U6 small nuclear RNA associated (S. cerevisiae)
1417314_at	1	0	0	0	0	1	0	0	1.07	1.23	-1.65	-1.36	2.84	-1.18	1.61	1	0.922541	0.082914	0.554477	0.00048	1	0.107973	Cfb	complement factor B
1417315_at	0	0	0	0	0	0	0	0	-1.16	-1.66	-1.74	1.29	1.82	-1.12	1.22	1	0.919199	0.024591	0.560704	0.00736	1	0.477809	Gripap1	GRIP1 associated protein 1
1417316_at	1	0	0	1	0	1	0	0	1.01	1.43	2.32	-1.49	-3.62	-1.05	-1.56	1	0.919199	0.008886	0.47684	0.000121	1	0.1546	Them2	thioesterase superfamily member 2
1417317_s_at	0	0	0	0	0	0	0	0	1.03	1.15	1.16	-1.26	-1.02	-1.12	1.1	1	0.919199	0.372935	0.437555	0.909684	1	0.620395	Rpl35a	ribosomal protein L35a
1417319_at	0	0	0	0	0	0	0	0	1.25	1.07	1.12	-1.24	-1.17	-1.45	-1.31	1	0.996909	0.646188	0.545596	0.386601	0.898249	0.198616	Pvrl3	poliovirus receptor-related 3
1417320_at	0	0	0	0	0	0	0	0	1.11	1.07	1.18	-1.09	-1.09	-1.14	-1.03	1	0.964537	0.27422	0.772235	0.55439	1	0.921116	Grpel1	GrpE-like 1, mitochondrial
1417321_at	0	0	0	0	0	0	0	0	-1.13	-1.07	-1.2	-1.18	1.09	-1.11	1.03	1	0.970656	0.264026	0.570565	0.589493	1	0.945164	Zcchc7	zinc finger, CCHC domain containing 7
1417322_at	0	0	0	0	0	0	0	0	-1	1.15	1.12	-1.37	-1.31	-1.18	-1.17	1	0.919199	0.556263	0.347898	0.063296	1	0.39322	Dohh	deoxyhypusine hydroxylase/monooxygenase
1417324_at	0	0	0	0	0	0	0	0	1.04	1.09	-1.53	-1	1.59	1.05	-1	1	0.961879	0.015044	1	0.004111	1	1	Mast2	microtubule associated serine/threonine kinase 2
1417326_a_at	0	0	0	0	0	0	0	0	-1.13	1.12	1.18	-1.22	-1.27	1.04	1.05	1	0.919199	0.192666	0.409295	0.033411	1	0.774818	Anapc11	anaphase promoting complex subunit 11
1417327_at	1	0	0	0	0	1	0	0	1.04	1.21	1.48	-1.32	-2.12	-1.13	-1.49	1	0.936384	0.232769	0.640683	0.01105	1	0.235905	Cav2	caveolin 2
1417328_at	0	0	0	0	0	0	0	0	-1.04	1.05	-1.4	1.02	1.63	1.13	1.21	1	1	0.083631	1	0.007573	1	0.367792	Ercc1	excision repair cross-complementing rodent repair deficiency, complementation group 1
1417329_at	0	0	0	0	0	0	0	0	1.31	1.02	1.28	1.09	-1.26	-1.17	-1.29	1	1	0.298872	0.895718	0.261905	1	0.303995	Slc23a2	solute carrier family 23 (nucleobase transporters), member 2
1417330_at	0	0	0	0	0	0	0	0	1	1.09	-1	-1.01	-1.01	1.09	-1.01	1	0.919199	1	1	0.962756	1	0.963371	Slc23a2	solute carrier family 23 (nucleobase transporters), member 2
1417331_a_at	1	0	0	0	0	1	0	0	1.15	-1	-1.27	1.12	2.51	-1.03	1.72	1	1	0.412988	0.876743	0.000808	1	0.050956	Arl6	ADP-ribosylation factor-like 6
1417332_at	0	0	0	0	0	0	0	0	-1	-1	-1	-1.07	-1.07	-1.07	-1.07	1	1	1	0.6922	0.392154	1	0.519463	Rfx2	regulatory factor X, 2 (influences HLA class II expression)
1417339_a_at	1	0	0	0	0	1	0	1	-1.46	1.34	-1.84	-1.87	5.02	1.04	3.96	1	0.921949	0.135439	0.420058	0.000232	1	0.002291	Dynll1	dynein light chain LC8-type 1
1417340_at	0	0	0	0	0	0	0	0	-1.05	1.3	1.43	-1.49	-1.48	-1.09	1.02	1	0.919199	0.141517	0.404382	0.068108	1	0.992146	Glrx3	glutaredoxin 3
1417341_a_at	0	0	0	0	0	0	0	0	1.05	1.26	1.01	-1.38	-1.25	-1.15	-1.3	1	0.919199	1	0.463816	0.283848	1	0.297707	Ppp1r2	protein phosphatase 1, regulatory (inhibitor) subunit 2
1417342_at	0	0	0	0	0	0	0	0	-1.13	1.04	1.03	-1.19	-1.18	-1.01	-1.02	1	0.999265	0.918084	0.467547	0.135631	1	0.944043	Ppp1r2	protein phosphatase 1, regulatory (inhibitor) subunit 2
1417344_at	0	0	0	0	0	0	0	0	1.04	1.1	-1	-1.31	1.07	-1.23	1.03	1	0.92431	1	0.317859	0.623505	0.968727	0.92307	2900064A13Rik	RIKEN cDNA 2900064A13 gene
1417346_at	1	0	0	0	0	1	0	1	1.11	-1.27	-1.05	1.42	20.21	1.01	17.42	1	0.919199	0.928475	0.465081	0	1	0	Pycard	PYD and CARD domain containing
1417348_at	0	0	0	0	0	0	0	0	1	1.11	1.27	-1.14	-1.32	-1.03	-1.04	1	0.929154	0.137823	0.652464	0.053133	1	0.877277	2310039H08Rik	RIKEN cDNA 2310039H08 gene
1417349_at	0	0	0	0	0	0	0	0	1.07	1.08	-1.02	1.08	1.57	1.09	1.44	1	0.919199	0.905115	0.655986	4.3e-05	1	0.000798	Pldn	pallidin
1417350_at	0	0	0	0	0	0	0	0	1.12	1.19	-1.08	-1.08	1.37	-1.02	1.14	1	0.919199	0.72258	0.845844	0.02776	1	0.473956	Pldn	pallidin
1417351_a_at	0	0	0	0	0	0	0	0	1.08	1.14	1.06	-1.14	1.71	-1.08	1.68	1	0.930114	0.868177	0.749105	0.006114	1	0.017187	Snrpa1	small nuclear ribonucleoprotein polypeptide A'
1417352_s_at	0	0	0	0	0	0	0	0	1.03	1.28	-1.15	-1.08	1.87	1.16	1.58	1	0.919199	0.561796	0.907403	0.002582	1	0.039486	Snrpa1	small nuclear ribonucleoprotein polypeptide A'
1417353_x_at	0	0	0	0	0	0	0	0	1.07	1.52	1.03	-1.24	1.93	1.14	1.87	1	0.919199	0.96826	0.688014	0.010299	1	0.030071	Snrpa1	small nuclear ribonucleoprotein polypeptide A'
1417354_at	0	0	0	0	0	0	0	0	1.07	1.13	-1.17	-1.22	-1.02	-1.16	-1.28	1	0.935829	0.479658	0.591997	0.945121	1	0.243201	Sil1	endoplasmic reticulum chaperone SIL1 homolog (S. cerevisiae)
1417357_at	0	0	0	0	0	0	0	0	-1	1	1.19	-1.01	1.23	-1	1.46	1	1	0.396832	1	0.220473	1	0.051052	Emd	emerin
1417359_at	0	0	0	0	0	0	0	0	-1.07	-1	1.06	-1.05	-1.03	1.01	1.11	1	1	0.587366	0.815516	0.801552	1	0.330307	Mfap2	microfibrillar-associated protein 2
1417360_at	0	0	0	0	0	0	0	0	-1	1.1	-1.26	-1.06	1.23	1.03	-1.02	1	0.970656	0.283693	0.935719	0.26186	1	0.983526	Mlh1	mutL homolog 1 (E. coli)
1417361_at	0	0	0	0	0	0	0	0	1.11	1.11	-1.23	-1.15	1.45	-1.16	1.06	1	0.929154	0.184695	0.61494	0.009474	1	0.793924	Asb3	ankyrin repeat and SOCS box-containing 3
1417364_at	0	0	0	0	0	0	0	0	1.03	1.05	-1.2	-1.29	1.3	-1.26	1.05	1	0.97765	0.112523	0.29897	0.015156	0.846959	0.77793	Eef1g	eukaryotic translation elongation factor 1 gamma
1417365_a_at	1	0	0	0	0	1	0	1	-1.13	1	-1.15	-1.03	2.16	1.1	2.12	1	1	0.29548	0.978942	5e-06	1	1.9e-05	Calm1	calmodulin 1
1417366_s_at	1	0	0	0	0	0	0	1	1.04	1.07	1.23	-1.13	1.69	-1.1	2.01	1	0.960125	0.113597	0.609178	0.000231	1	4.6e-05	Calm1	calmodulin 1
1417367_at	0	0	0	0	0	0	0	0	1.05	1.07	-1.08	-1.11	1.14	-1.1	1	1	0.941238	0.541732	0.610269	0.184047	1	1	Ppp2ca	protein phosphatase 2 (formerly 2A), catalytic subunit, alpha isoform
1417368_s_at	0	0	0	0	0	0	0	0	1	1.25	1.27	-1.37	-1.13	-1.1	1.12	1	0.919199	0.286287	0.447562	0.556853	1	0.698094	Ndufa2	NADH dehydrogenase (ubiquinone) 1 alpha subcomplex, 2
1417369_at	1	0	0	0	0	1	0	1	1.06	1.18	1.18	-1.21	-2.26	-1.09	-2.03	1	0.919199	0.516	0.641277	0.00045	1	0.003577	Hsd17b4	hydroxysteroid (17-beta) dehydrogenase 4
1417371_at	0	0	0	0	0	0	0	0	1.21	1.18	-1.03	-1.11	1.59	-1.14	1.27	1	0.919199	0.939933	0.811285	0.012625	1	0.27156	Peli1	pellino 1
1417372_a_at	0	0	0	0	0	0	0	0	1.18	1.13	1.07	-1.25	1.45	-1.3	1.32	1	0.932045	0.809212	0.518077	0.033381	1	0.173126	Peli1	pellino 1
1417373_a_at	0	0	0	0	0	0	0	0	1.04	-1.02	-1.42	-1.19	1.23	-1.27	-1.2	1	1	0.083705	0.642043	0.248017	1	0.418253	Tuba4a	tubulin, alpha 4A
1417374_at	0	0	0	0	0	0	0	0	1.02	-1	-1.58	-1.2	1.32	-1.23	-1.22	1	1	0.062207	0.706218	0.206444	1	0.468076	Tuba4a	tubulin, alpha 4A
1417376_a_at	0	0	0	0	0	0	0	0	1.02	-1.05	1.74	1.14	-1.13	1.06	1.52	1	1	0.00963	0.754952	0.546014	1	0.044587	Cadm1	cell adhesion molecule 1
1417377_at	1	0	0	1	0	0	0	0	1.24	1.1	2.01	1.11	-1.07	-1.02	1.51	1	0.961793	0.001667	0.808311	0.729259	1	0.034638	Cadm1	cell adhesion molecule 1
1417378_at	1	0	0	1	0	0	0	0	1.09	1.01	2.11	1.05	-1.39	-1.02	1.39	1	1	0.001387	0.95002	0.058703	1	0.101245	Cadm1	cell adhesion molecule 1
1417379_at	1	0	0	0	0	1	0	0	1.06	-1.05	-1.08	-1	2.2	-1.11	1.92	1	1	0.852452	1	0.001664	1	0.01405	Iqgap1	IQ motif containing GTPase activating protein 1
1417380_at	1	0	0	0	0	1	0	1	-1.34	-1.27	-1.26	1.34	3.53	1.41	3.74	1	0.919199	0.224076	0.409295	2e-06	0.900562	3e-06	Iqgap1	IQ motif containing GTPase activating protein 1
1417381_at	1	0	0	0	0	0	0	1	1.04	-1.03	1.43	1.09	1.54	1.01	2.13	1	1	0.046346	0.852844	0.009284	1	0.000363	C1qa	complement component 1, q subcomponent, alpha polypeptide
1417382_at	0	0	0	0	0	0	0	0	1.04	1.17	1.16	-1.08	-1.63	1.03	-1.46	1	0.919199	0.471524	0.874162	0.006758	1	0.057159	Entpd5	ectonucleoside triphosphate diphosphohydrolase 5
1417383_at	1	0	0	0	0	1	0	0	1.03	1.29	1.37	-1.12	-2.39	1.11	-1.79	1	0.919199	0.116643	0.795446	0.000113	1	0.007282	Entpd5	ectonucleoside triphosphate diphosphohydrolase 5
1417384_at	1	0	0	0	0	1	0	0	1.04	1.27	1.69	-1.1	-2.25	1.11	-1.38	1	0.919199	0.005815	0.819397	5.6e-05	1	0.072661	Entpd5	ectonucleoside triphosphate diphosphohydrolase 5
1417385_at	0	0	0	0	0	0	0	0	-1.02	1.06	-1.54	-1.28	1.43	-1.19	-1.06	1	1	0.151059	0.662975	0.181893	1	0.921254	Npepps	aminopeptidase puromycin sensitive
1417386_at	0	0	0	0	0	0	0	0	1.03	1.11	-1.1	-1.2	1.23	-1.11	1.1	1	0.962993	0.739759	0.632831	0.267415	1	0.752383	Npepps	aminopeptidase puromycin sensitive
1417387_at	0	0	0	0	0	0	0	0	1.1	1.24	-1.14	-1.11	1.36	1.01	1.08	1	0.919199	0.585417	0.820154	0.085539	1	0.78433	Med31	mediator of RNA polymerase II transcription, subunit 31 homolog (yeast)
1417390_at	0	0	0	0	0	0	0	0	1	-1.01	1.05	-1.02	1.09	-1.04	1.14	1	1	0.838635	0.999527	0.587247	1	0.473497	Gpn1	GPN-loop GTPase 1
1417392_a_at	1	0	0	0	0	1	0	0	1.02	1.3	-1.79	-1.3	2.94	-1.03	1.6	1	0.919199	0.095944	0.696479	0.001736	1	0.197716	Slc7a7	solute carrier family 7 (cationic amino acid transporter, y+ system), member 7
1417393_a_at	0	0	0	0	0	0	0	0	1.01	1.06	1.01	-1.02	-1.05	1.03	-1.05	1	0.919199	0.97679	0.961361	0.477796	1	0.580915	C1qdc2	C1q domain containing 2
1417394_at	0	0	0	0	0	0	0	0	1	-1.02	1.05	1.02	1	1	1.05	1	1	0.531884	0.963113	1	1	0.555592	Klf4	Kruppel-like factor 4 (gut)
1417397_at	0	0	0	0	0	0	0	0	-1.03	-1.13	-1.34	1.14	1.27	1.04	-1.03	1	0.919199	0.058984	0.648056	0.079583	1	0.94057	Slc9a1	solute carrier family 9 (sodium/hydrogen exchanger), member 1
1417398_at	0	0	0	0	0	0	0	0	1.12	1.16	-1.03	-1.13	1.1	-1.1	-1.05	1	0.935829	0.970431	0.828492	0.70314	1	0.911968	Rras2	related RAS viral (r-ras) oncogene homolog 2
1417399_at	1	0	0	0	0	1	0	0	1.01	-1.32	-1.08	1.22	2.16	-1.09	1.99	1	0.919199	0.824762	0.641284	0.000804	1	0.004863	Gas6	growth arrest specific 6
1417400_at	0	0	0	0	0	0	0	0	1.18	1.05	-1.32	-1.25	1.91	-1.41	1.22	1	1	0.307499	0.645815	0.008493	1	0.516581	Rai14	retinoic acid induced 14
1417401_at	0	0	0	0	0	0	0	0	1.07	1.04	-1.68	-1.04	1.61	-1.07	-1.12	1	1	0.00381	0.945026	0.002358	1	0.572311	Rai14	retinoic acid induced 14
1417402_at	0	0	0	0	0	0	0	0	1.01	1.17	1.15	-1.48	-1.05	-1.27	1.08	1	0.919199	0.585219	0.366399	0.847813	1	0.79562	1190017O12Rik	RIKEN cDNA 1190017O12 gene
1417403_at	1	0	0	0	0	1	0	1	-1.87	1.34	1.2	-1.4	-12.35	1.79	-5.49	1	0.962769	0.837717	0.791551	0.000109	1	0.006495	Elovl6	ELOVL family member 6, elongation of long chain fatty acids (yeast)
1417404_at	1	0	0	0	0	1	0	1	-2	1.25	1.28	-1.24	-12.69	2.01	-4.98	1	0.964537	0.671526	0.852787	1.1e-05	1	0.001859	Elovl6	ELOVL family member 6, elongation of long chain fatty acids (yeast)
1417405_at	0	0	0	0	0	0	0	0	-1.03	-1.18	1.05	1.05	1.3	-1.08	1.41	1	0.919199	0.81781	0.916618	0.061328	1	0.032757	Stard3	START domain containing 3
1417406_at	0	0	0	0	0	0	0	0	1.04	1.03	1.02	-1.1	1.22	-1.11	1.19	1	1	0.986881	0.807021	0.191096	1	0.350053	Sertad1	SERTA domain containing 1
1417407_at	0	0	0	0	0	0	0	0	1.12	1.26	-1.03	-1.16	-1.01	-1.02	-1.16	1	0.919199	0.969644	0.756964	0.986137	1	0.591437	Fbxl14	F-box and leucine-rich repeat protein 14
1417408_at	0	0	0	0	0	0	0	0	1.5	-1.06	1.48	1.39	-1.37	-1.14	-1.38	1	1	0.264098	0.593138	0.309984	1	0.392193	F3	coagulation factor III
1417409_at	1	0	0	1	0	1	0	0	1.13	1.12	-3.27	-1.11	6.95	-1.12	1.88	1	1	0.004933	0.943366	2.4e-05	1	0.109538	Jun	Jun oncogene
1417410_s_at	0	0	0	0	0	0	0	0	1.02	-1.11	-1.17	1.01	1.06	-1.13	-1.13	1	0.919199	0.183778	1	0.618758	1	0.349785	Prkci	protein kinase C, iota
1417417_a_at	0	0	0	0	0	0	0	0	-1.04	1.03	1.29	-1.04	-1.26	1.03	1.07	1	0.993701	0.006935	0.866405	0.005225	1	0.51585	Cox6a1	cytochrome c oxidase, subunit VI a, polypeptide 1
1417418_s_at	0	0	0	0	0	0	0	0	-1.03	1.28	1.09	-1.25	-1.2	1.05	-1.07	1	0.919199	0.694434	0.47684	0.230315	1	0.777765	Cox6a1	cytochrome c oxidase, subunit VI a, polypeptide 1
1417419_at	0	0	0	0	0	0	0	0	1.22	-1.24	1.19	-1.13	-1.64	-1.71	-1.69	1	0.935611	0.693172	0.915019	0.105835	0.99651	0.141428	Ccnd1	cyclin D1
1417420_at	1	0	0	0	0	1	0	0	1.14	-1.14	1.3	-1.27	-2.17	-1.67	-1.9	1	0.949228	0.298191	0.587871	0.001464	0.794237	0.01266	Ccnd1	cyclin D1
1417421_at	1	0	0	1	0	1	0	0	1.07	1.08	2.15	-1.22	-2.58	-1.21	-1.28	1	1	0.011113	0.718479	0.00098	1	0.440865	S100a1	S100 calcium binding protein A1
1417422_at	1	0	0	1	0	1	0	0	-1.03	-1	2.83	1.04	-5.34	1.07	-1.83	1	1	0.003852	1	1.9e-05	1	0.069204	Gnmt	glycine N-methyltransferase
1417423_at	1	0	0	1	0	1	0	1	-1.24	-1.02	-2.1	-1.14	3.43	1.07	2.03	1	1	0.006871	0.827501	3.7e-05	1	0.008824	Grina	glutamate receptor, ionotropic, N-methyl D-aspartate-associated protein 1 (glutamate binding)
1417424_at	0	0	0	0	0	0	0	0	1.03	1.32	1.08	-1.07	1.21	1.2	1.27	1	0.919199	0.773204	0.918479	0.288519	1	0.257354	Ier3ip1	immediate early response 3 interacting protein 1
1417425_at	0	0	0	0	0	0	0	0	1	1.25	-1.29	-1.14	1.42	1.09	1.1	1	0.919199	0.278422	0.798358	0.082732	1	0.774876	Prkrip1	Prkr interacting protein 1 (IL11 inducible)
1417426_at	1	0	0	0	0	1	0	1	1.05	-1.01	-1.26	1.07	6.73	1	5.12	1	1	0.104364	0.859521	0	1	0	Srgn	serglycin
1417427_at	0	0	0	0	0	0	0	0	1.29	1.18	1.32	-1.51	-1.29	-1.65	-1.26	1	0.976892	0.548471	0.577093	0.51413	1	0.662689	Rnaseh2c	ribonuclease H2, subunit C
1417429_at	0	0	0	0	0	0	0	0	1.06	1.06	-1.31	-1.17	-1.34	-1.17	-1.86	1	0.970997	0.061412	0.546104	0.025319	1	0.000295	Fmo1	flavin containing monooxygenase 1
1417431_a_at	0	0	0	0	0	0	0	0	1	-1.1	1.2	1.14	-1.09	1.03	1.1	1	0.936384	0.303429	0.677195	0.60743	1	0.675115	Sphk2	sphingosine kinase 2
1417432_a_at	0	0	0	0	0	0	0	0	-1.11	1.37	-1.27	-1.6	1.76	-1.05	1.54	1	0.919199	0.57153	0.480626	0.078207	1	0.262104	Gnb1	guanine nucleotide binding protein (G protein), beta 1
1417433_at	0	0	0	0	0	0	0	0	1.03	-1.06	1.07	1.04	-1.04	-1.04	1	1	0.949228	0.602583	0.883093	0.74547	1	1	Lypla2	lysophospholipase 2
1417434_at	0	0	0	0	0	0	0	0	-1.03	1.06	1.2	-1.18	-1.65	-1.07	-1.33	1	1	0.482673	0.725551	0.017896	1	0.243255	Gpd2	glycerol phosphate dehydrogenase 2, mitochondrial
1417435_at	0	0	0	0	0	0	0	0	1.07	1.14	1.08	1.14	1.25	1.21	1.26	1	0.919199	0.697749	0.662469	0.117665	1	0.170722	Large	like-glycosyltransferase
1417437_at	0	0	0	0	0	0	0	0	1.04	1.34	1.2	-1.25	-1.25	1.04	-1.07	1	0.919199	0.488551	0.620328	0.315781	1	0.863467	Xrcc6	X-ray repair complementing defective repair in Chinese hamster cells 6
1417438_at	0	0	0	0	0	0	0	0	1.13	1.2	1.14	-1.21	-1.16	-1.14	-1.16	1	0.919199	0.458765	0.510357	0.296364	1	0.425616	Rdh14	retinol dehydrogenase 14 (all-trans and 9-cis)
1417440_at	0	0	0	0	0	0	0	0	1.01	1.11	-1.7	1.03	1.46	1.14	-1.17	1	0.963263	0.017855	1	0.048277	1	0.53423	Arid1a	AT rich interactive domain 1A (SWI-like)
1417441_at	1	0	0	0	0	1	0	1	1.12	-1.03	-1.35	-1.12	6	-1.29	3.99	1	1	0.238926	0.846132	1e-06	1	2.7e-05	Dnajc12	DnaJ (Hsp40) homolog, subfamily C, member 12
1417442_a_at	0	0	0	0	0	0	0	0	1.19	1.32	1.24	-1.24	-1.22	-1.11	-1.17	1	0.919199	0.27903	0.549587	0.263404	1	0.495834	Pex3	peroxisomal biogenesis factor 3
1417444_at	0	0	0	0	0	0	0	0	1.02	1.09	1.2	-1.18	-1.34	-1.1	-1.14	1	0.971854	0.409473	0.672208	0.109264	1	0.588801	E2f5	E2F transcription factor 5
1417446_at	0	0	0	0	0	0	0	0	-1.08	1.18	-1.57	-1.09	1.79	1.17	1.24	1	0.919199	0.003917	0.759065	0.000146	1	0.142828	Slc12a4	solute carrier family 12, member 4
1417447_at	1	0	0	0	0	1	0	1	1.17	1.3	1.86	-1.11	-3.48	-1	-2.2	1	0.919199	0.047384	0.917788	0.000189	1	0.014828	Tcf21	transcription factor 21
1417448_at	0	0	0	0	0	0	0	0	-1.08	-1.04	1.02	-1.19	-1.14	-1.14	-1.04	1	1	0.981215	0.55813	0.396143	1	0.907525	1810008A18Rik	RIKEN cDNA 1810008A18 gene
1417449_at	0	0	0	0	0	0	0	0	-1.04	1.07	-1.04	-1.34	1.01	-1.2	1.01	1	0.966177	0.868177	0.351805	0.966319	1	0.991892	Acot8	acyl-CoA thioesterase 8
1417451_a_at	0	0	0	0	0	0	0	0	1	1.06	1.11	-1.11	-1.14	-1.05	-1.03	1	0.936384	0.271865	0.53749	0.100539	1	0.807233	Ppia	peptidylprolyl isomerase A
1417452_a_at	0	0	0	0	0	0	0	0	1.06	1.07	1.02	-1.14	-1.08	-1.12	-1.12	1	0.993666	0.990444	0.766098	0.735632	1	0.676136	Fau	Finkel-Biskis-Reilly murine sarcoma virus (FBR-MuSV) ubiquitously expressed (fox derived)
1417453_at	0	0	0	0	0	0	0	0	1.24	1.41	1.7	-1.52	-1.98	-1.34	-1.45	1	0.919199	0.127602	0.506357	0.029204	1	0.324754	Cul4b	cullin 4B
1417454_at	0	0	0	0	0	0	0	0	1.02	-1.08	-1.09	1.08	1.03	-1.01	-1.07	1	0.933948	0.522316	0.746011	0.814563	1	0.633986	Cul4b	cullin 4B
1417456_at	0	0	0	0	0	0	0	0	-1.07	1.17	1.28	-1.25	-1.81	-1	-1.32	1	0.919199	0.109631	0.457077	0.000342	1	0.086969	Gnpat	glyceronephosphate O-acyltransferase
1417457_at	1	0	0	1	0	1	0	0	1.01	1.09	2.5	-1.05	-2.54	1.03	-1.03	1	0.965881	0.000309	0.950146	3.9e-05	1	0.947935	Cks2	CDC28 protein kinase regulatory subunit 2
1417458_s_at	1	0	0	1	0	1	0	0	-1.01	1.29	2	-1.19	-2.38	1.09	-1.18	1	0.919199	0.003904	0.661198	0.000204	1	0.5185	Cks2	CDC28 protein kinase regulatory subunit 2
1417460_at	1	0	0	0	0	1	0	1	-1	1.06	-1.22	-1.06	4.1	1.01	3.38	1	0.994266	0.304193	0.931516	0	1	5e-06	Ifitm2	interferon induced transmembrane protein 2
1417462_at	0	0	0	0	0	0	0	0	-1.06	-1.08	-1.14	1.04	1.4	1.02	1.3	1	0.993925	0.621071	0.99083	0.089521	1	0.271322	Cap1	CAP, adenylate cyclase-associated protein 1 (yeast)
1417463_a_at	0	0	0	0	0	0	0	0	-1.01	-1.15	1.03	1.23	1.47	1.07	1.52	1	0.949228	0.96924	0.679656	0.096612	1	0.116565	2400001E08Rik	RIKEN cDNA 2400001E08 gene
1417465_at	0	0	0	0	0	0	0	0	1.09	-1.04	-1.14	-1.01	1.1	-1.15	-1.13	1	0.961793	0.10641	0.992507	0.201017	0.930216	0.156046	Fnta	farnesyltransferase, CAAX box, alpha
1417466_at	0	0	0	0	0	0	0	0	1.01	1.2	-1.12	-1.24	1.06	-1.05	-1.06	1	0.919199	0.56398	0.483585	0.737161	1	0.797258	Rgs5	regulator of G-protein signaling 5
1417467_a_at	0	0	0	0	0	0	0	0	-1.27	1.04	-1.13	-1.21	-1.06	1.09	1.06	1	1	0.444055	0.479635	0.697048	1	0.783841	Tada3l	transcriptional adaptor 3 (NGG1 homolog, yeast)-like
1417468_at	0	0	0	0	0	0	0	0	1.14	1.14	1.44	-1.09	-1.47	-1.08	-1.16	1	0.929154	0.080333	0.874006	0.039212	1	0.548241	Nit1	nitrilase 1
1417469_at	0	0	0	0	0	0	0	0	1.01	-1.03	-1	-1.06	-1.09	-1.1	-1.1	1	1	1	0.745068	0.299389	1	0.352575	Nit1	nitrilase 1
1417470_at	1	0	0	0	0	1	0	0	-1.28	1	-1.98	1.06	3.05	1.37	1.98	1	1	0.00599	0.947195	3.4e-05	1	0.005377	Apobec3	apolipoprotein B editing complex 3
1417471_s_at	0	0	0	0	0	0	0	0	-1	1.06	1.25	-1.18	1.01	-1.12	1.26	1	1	0.338138	0.684967	0.993622	1	0.339881	D1Ertd622e	DNA segment, Chr 1, ERATO Doi 622, expressed
1417472_at	1	0	0	0	0	1	0	0	-1.07	-1.12	-1.95	1.37	2.58	1.3	1.41	1	0.936666	0.002785	0.409295	4.2e-05	1	0.090638	Myh9	myosin, heavy polypeptide 9, non-muscle
1417473_a_at	0	0	0	0	0	0	0	0	1.01	1.55	1.19	-1.67	-1.42	-1.09	-1.21	1	0.919199	0.724462	0.467098	0.295622	1	0.691949	Ppcs	phosphopantothenoylcysteine synthetase
1417474_at	0	0	0	0	0	0	0	0	1.1	1.13	1.48	-1.03	-1.58	1	-1.17	1	0.919199	0.005403	0.971054	0.000594	1	0.245448	1500035H01Rik	RIKEN cDNA 1500035H01 gene
1417475_at	0	0	0	0	0	0	0	0	-1.01	1.2	-1.42	-1.14	1.54	1.07	1.1	1	0.919199	0.109671	0.790287	0.029157	1	0.765526	Atp13a1	ATPase type 13A1
1417476_at	0	0	0	0	0	0	0	0	1	1.42	-1.79	-1.34	1.13	1.06	-1.59	1	0.919199	0.107414	0.666641	0.758681	1	0.22392	Fbxw5	F-box and WD-40 domain protein 5
1417477_at	0	0	0	0	0	0	0	0	1.18	1.14	-1.15	-1.14	1.24	-1.18	-1.09	1	0.929385	0.548797	0.751886	0.232516	1	0.746691	Gtlf3b	gene trap locus F3b
1417478_a_at	0	0	0	0	0	0	0	0	1.15	-1.02	1.04	-1.01	1.33	-1.19	1.2	1	1	0.917947	1	0.105495	1	0.411385	Ppp2r3c	protein phosphatase 2, regulatory subunit B'', gamma
1417479_at	0	0	0	0	0	0	0	0	1.02	1.02	1.04	-1.01	-1.01	-1.01	1.01	1	1	0.761444	1	0.924478	1	0.9708	Ppp2r3c	protein phosphatase 2, regulatory subunit B'', gamma
1417480_at	0	0	0	0	0	0	0	0	1.01	1.08	1.17	-1.22	-1.19	-1.14	-1.02	1	0.966177	0.370149	0.513622	0.263404	1	0.954818	Fbxo9	f-box protein 9
1417481_at	0	0	0	0	0	0	0	0	-1.07	1.16	1.13	-1.3	-1.36	-1.05	-1.13	1	0.929154	0.651463	0.513664	0.122231	1	0.684182	Ramp1	receptor (calcitonin) activity modifying protein 1
1417483_at	1	0	0	1	0	1	0	1	-1.23	-1.33	-2.83	1.54	11.39	1.42	4.93	1	0.919199	0.004642	0.479523	1e-06	1	0.000111	Nfkbiz	nuclear factor of kappa light polypeptide gene enhancer in B-cells inhibitor, zeta
1417485_at	0	0	0	0	0	0	0	0	-1	1.05	1.02	1.02	1.01	1.07	1.03	1	0.960277	0.893148	0.972654	0.95645	1	0.802965	Ibsp	integrin binding sialoprotein
1417490_at	0	0	0	0	0	0	0	0	1.08	-1.05	1.11	1.12	1.17	-1.02	1.21	1	0.963774	0.351169	0.570565	0.094546	1	0.09104	Ctsb	cathepsin B
1417491_at	1	0	0	0	0	1	0	0	1.04	-1.07	1.53	-1.01	-2.02	-1.11	-1.36	1	1	0.169837	1	0.013523	1	0.3632	Ctsb	cathepsin B
1417492_at	0	0	0	0	0	0	0	0	1.06	1.02	1.24	-1.01	-1.32	-1.05	-1.13	1	1	0.180202	1	0.051785	1	0.509054	Ctsb	cathepsin B
1417493_at	0	0	0	0	0	0	0	0	1.04	-1.2	-1.21	1.01	1.74	-1.24	1.38	1	0.919199	0.158045	1	0.000182	0.987377	0.023284	Bmi1	Bmi1 polycomb ring finger oncogene
1417494_a_at	1	0	0	0	0	1	0	1	1.07	1.01	-1.41	-1.02	4.34	-1.08	2.89	1	1	0.059395	1	0	1	1.6e-05	Cp	ceruloplasmin
1417495_x_at	1	0	0	0	0	1	0	1	1.06	-1.01	-1.34	-1.01	3.61	-1.09	2.54	1	1	0.074254	1	0	1	2e-05	Cp	ceruloplasmin
1417496_at	1	0	0	0	0	1	0	1	1.23	1.13	-1.44	-1.07	5.45	-1.17	3.07	1	0.964537	0.146567	0.945026	2e-06	1	0.000226	Cp	ceruloplasmin
1417497_at	0	0	0	0	0	0	0	0	1.13	1.08	1.12	1	-1.11	-1.04	-1.12	1	0.929154	0.364746	1	0.330308	1	0.381399	Cp	ceruloplasmin
1417498_at	0	0	0	0	0	0	0	0	1.14	1.09	-1.07	-1.02	1.17	-1.07	-1.05	1	0.978872	0.813304	1	0.418944	1	0.915363	Serpinf2	serine (or cysteine) peptidase inhibitor, clade F, member 2
1417499_at	0	0	0	0	0	0	0	0	1.06	1.01	1.33	-1.05	-1.24	-1.1	1.02	1	1	0.141148	0.947138	0.218862	1	0.977668	Timm10	translocase of inner mitochondrial membrane 10 homolog (yeast)
1417500_a_at	1	0	0	1	0	1	0	1	-1.05	-1.04	-2.48	1.14	11.21	1.15	4.77	1	1	0.002095	0.833846	0	1	1.1e-05	Tgm2	transglutaminase 2, C polypeptide
1417501_at	1	0	0	0	0	1	0	0	1.03	1.39	-1.81	-1.26	3.08	1.08	1.66	1	0.919199	0.067222	0.712671	0.000658	1	0.12894	Fbxo6	F-box protein 6
1417502_at	0	0	0	0	0	0	0	0	-1.1	1.15	1.05	-1.03	1.07	1.23	1.23	1	0.919199	0.86978	0.98551	0.744461	1	0.296018	Tspan7	tetraspanin 7
1417503_at	1	0	0	0	0	0	0	1	-1	-1.03	1.44	1.02	1.38	1	2	1	1	0.007436	0.981523	0.006485	1	3.2e-05	Rfc2	replication factor C (activator 1) 2
1417505_s_at	0	0	0	0	0	0	0	0	-1.18	1.23	1.1	-1.56	-1.43	-1.07	-1.11	1	0.919199	0.74139	0.311367	0.056804	1	0.711255	Il11ra1	interleukin 11 receptor, alpha chain 1
1417506_at	1	0	0	1	0	1	0	0	1.12	1.23	2.43	-1.09	-2.26	1.01	-1.04	1	0.919199	0.001645	0.912134	0.000833	1	0.938771	Gmnn	geminin
1417507_at	1	0	0	0	0	1	0	1	1.04	1.01	-1.98	-1	14.69	-1.03	7.15	1	1	0.003152	1	0	1	0	Cyb561	cytochrome b-561
1417508_at	0	0	0	0	0	0	0	0	1.14	1.15	-1.32	-1.22	1.24	-1.21	-1.21	1	0.919199	0.118129	0.539671	0.171662	1	0.325534	Rnf19a	ring finger protein 19A
1417509_at	0	0	0	0	0	0	0	0	1.19	1.09	-1.09	-1.18	-1.02	-1.29	-1.33	1	0.968045	0.695876	0.627993	0.925719	1	0.123942	Rnf19a	ring finger protein 19A
1417510_at	0	0	0	0	0	0	0	0	-1.01	-1.07	-1.31	-1.3	1.43	-1.37	1.1	1	0.997548	0.173977	0.47684	0.04254	0.969803	0.701207	Vps4a	vacuolar protein sorting 4a (yeast)
1417511_at	0	0	0	0	0	0	0	0	-1.14	1.26	-1.28	-1.53	-1.03	-1.07	-1.16	1	0.923545	0.499507	0.484075	0.966974	1	0.752383	Lyar	Ly1 antibody reactive clone
1417512_at	0	0	0	0	0	0	0	0	1.09	1.19	1.27	-1.08	-1.29	1.02	-1.11	1	0.919199	0.216125	0.891837	0.127692	1	0.658967	Evi5	ecotropic viral integration site 5
1417513_at	0	0	0	0	0	0	0	0	1.16	1.2	1.16	-1.18	-1.16	-1.14	-1.16	1	0.919199	0.493341	0.658356	0.425665	1	0.538117	Evi5	ecotropic viral integration site 5
1417515_at	0	0	0	0	0	0	0	0	1.12	1.18	1.54	-1.31	-1.45	-1.24	-1.06	1	0.919199	0.011328	0.400942	0.011427	1	0.816225	Lsm10	U7 snRNP-specific Sm-like protein LSM10
1417516_at	1	0	0	1	0	1	0	0	-1.01	-1.03	-3.13	-1.02	3.51	-1.04	1.13	1	1	0.00318	1	0.000451	1	0.819244	Ddit3	DNA-damage inducible transcript 3
1417519_at	1	0	0	0	0	1	0	0	-1	-1	-1.78	1	2.12	1	1.2	1	1	0.028932	1	0.002601	1	0.554067	Plagl2	pleiomorphic adenoma gene-like 2
1417523_at	1	0	0	0	0	1	0	1	1	-1	1.36	1	4.21	-1	5.73	1	1	0.388019	1	0.000118	1	5.3e-05	Plek	pleckstrin
1417530_a_at	0	0	0	0	0	0	0	0	1.04	1.35	-1	-1.45	1.36	-1.12	1.3	1	0.919199	1	0.330055	0.061897	1	0.1765	Srp9	signal recognition particle 9
1417531_at	0	0	0	0	0	0	0	0	1.12	1.15	1.05	-1.16	-1.16	-1.13	-1.24	1	0.919199	0.831797	0.589915	0.277562	1	0.177887	Cyp2j5	cytochrome P450, family 2, subfamily j, polypeptide 5
1417532_at	0	0	0	0	0	0	0	0	1.23	1.06	1.42	1.05	-1.01	-1.11	1.15	1	1	0.101179	0.968608	0.997342	1	0.607745	Cyp2j5	cytochrome P450, family 2, subfamily j, polypeptide 5
1417533_a_at	0	0	0	0	0	0	0	0	1.1	1.05	-1.1	1.02	-1.08	-1.02	-1.3	1	1	0.77149	1	0.773228	1	0.307681	Itgb5	integrin beta 5
1417534_at	0	0	0	0	0	0	0	0	1.04	-1.05	-1.13	1.07	-1.14	-1.02	-1.35	1	1	0.509225	0.873497	0.373346	1	0.077239	Itgb5	integrin beta 5
1417535_at	0	0	0	0	0	0	0	0	-1.03	1.16	1.46	-1.22	-1.45	-1.03	1.03	1	0.929154	0.090558	0.624513	0.059106	1	0.964678	Fbxo25	F-box protein 25
1417536_at	0	0	0	0	0	0	0	0	1.01	-1.06	1.13	-1.03	1.23	-1.1	1.38	1	0.972004	0.38239	0.971932	0.086252	1	0.023843	Zmat2	zinc finger, matrin type 2
1417538_at	0	0	0	0	0	0	0	0	1.23	1.05	-1.01	-1.22	1.02	-1.42	-1.22	1	1	1	0.593492	0.956906	0.924143	0.382283	Slc35a1	solute carrier family 35 (CMP-sialic acid transporter), member 1
1417539_at	0	0	0	0	0	0	0	0	1.15	1.17	1.21	-1.36	-1.4	-1.34	-1.32	1	0.919199	0.345647	0.409295	0.056042	1	0.177411	Slc35a1	solute carrier family 35 (CMP-sialic acid transporter), member 1
1417540_at	1	0	0	0	0	1	0	0	1.21	-1.11	-1.44	1.24	2.57	-1.08	1.49	1	0.973108	0.155089	0.648743	0.000379	1	0.129905	Elf1	E74-like factor 1
1417541_at	0	0	0	0	0	0	0	0	1	1	1.18	1	1.1	1	1.3	1	1	0.230341	1	0.433382	1	0.057708	Hells	helicase, lymphoid specific
1417542_at	0	0	0	0	0	0	0	0	-1.07	-1.04	-1.06	-1.05	-1.09	-1.02	-1.07	1	1	0.803336	0.916746	0.595811	1	0.760218	Rps6ka2	ribosomal protein S6 kinase, polypeptide 2
1417544_a_at	0	0	0	0	0	0	0	0	-1.09	-1.06	-1.21	1.06	1.22	1.09	1.1	1	0.963263	0.116028	0.830139	0.063521	1	0.486669	Flot2	flotillin 2
1417548_at	0	0	0	0	0	0	0	0	-1.01	1.05	-1	-1.02	-1.03	1.03	-1.02	1	0.949228	1	0.935103	0.711928	1	0.862745	Sart3	squamous cell carcinoma antigen recognized by T-cells 3
1417549_at	0	0	0	0	0	0	0	0	-1.02	-1.02	-1.01	1.04	1.04	1.03	1.06	1	1	0.99621	0.915356	0.682714	1	0.671004	Zfp68	zinc finger protein 68
1417550_a_at	0	0	0	0	0	0	0	0	-1.02	1.02	1	-1.07	-1.07	-1.03	-1.05	1	1	1	0.642043	0.344612	1	0.632762	Gsg1	germ cell-specific gene 1
1417551_at	0	0	0	0	0	0	0	0	1.15	1.1	-1.07	-1.07	1.11	-1.12	-1.11	1	0.977393	0.848163	0.932293	0.656843	1	0.733768	Cln3	ceroid lipofuscinosis, neuronal 3, juvenile (Batten, Spielmeyer-Vogt disease)
1417556_at	1	0	0	0	0	1	0	0	-1	1.17	1.81	-1.19	-2.27	-1.01	-1.25	1	0.919199	0.003891	0.599212	8.2e-05	1	0.257417	Fabp1	fatty acid binding protein 1, liver
1417557_at	0	0	0	0	0	0	0	0	1.05	1.08	1.26	-1.28	-1.31	-1.24	-1.09	1	1	0.395517	0.599653	0.243882	1	0.831295	Ubxn6	UBX domain protein 6
1417558_at	0	0	0	0	0	0	0	0	1	1.31	1.25	-1.28	1.14	1.02	1.42	1	0.919199	0.439696	0.620361	0.636384	1	0.219984	Fyn	Fyn proto-oncogene
1417559_at	0	0	0	0	0	0	0	0	-1.06	1.19	1.18	-1.19	-1.4	1.06	-1.12	1	0.919322	0.527537	0.706798	0.104019	1	0.709896	Sfxn1	sideroflexin 1
1417560_at	0	0	0	0	0	0	0	0	-1.2	-1.1	1.05	1.11	-1.31	1.22	-1.03	1	0.95689	0.856036	0.78328	0.103417	1	0.937181	Sfxn1	sideroflexin 1
1417561_at	0	0	0	0	0	0	0	0	1.07	-1.18	1.37	1.17	-1.49	-1.07	-1.16	1	0.919199	0.05952	0.60528	0.010052	1	0.437274	Apoc1	apolipoprotein C-I
1417562_at	0	0	0	0	0	0	0	0	1	1.23	1.11	-1.26	-1.13	-1.02	-1.03	1	0.919199	0.783308	0.644379	0.649212	1	0.979172	Eif4ebp1	eukaryotic translation initiation factor 4E binding protein 1
1417564_at	0	0	0	0	0	0	0	0	1.03	1.04	-1.29	-1.14	1.41	-1.13	1.06	1	1	0.100593	0.648056	0.015041	1	0.790125	Med7	mediator complex subunit 7
1417565_at	0	0	0	0	0	0	0	0	1.15	1.1	-1.27	-1.07	1.12	-1.12	-1.31	1	0.970719	0.269603	0.929934	0.575683	1	0.23315	Abhd5	abhydrolase domain containing 5
1417566_at	0	0	0	0	0	0	0	0	-1.05	1.38	-1.19	-1.68	-1.04	-1.15	-1.17	1	0.919199	0.666242	0.409295	0.933656	1	0.716015	Abhd5	abhydrolase domain containing 5
1417568_at	0	0	0	0	0	0	0	0	1.11	-1.04	1.85	-1.03	-1.05	-1.19	1.6	1	1	0.035211	1	0.898827	1	0.114955	Ncald	neurocalcin delta
1417569_at	0	0	0	0	0	0	0	0	1.12	-1.11	1.25	1.06	1.06	-1.17	1.19	1	0.964537	0.337383	0.953432	0.810612	1	0.49958	Ncald	neurocalcin delta
1417570_at	0	0	0	0	0	0	0	0	-1.15	1.04	1.12	-1.12	-1.16	1.07	1.1	1	1	0.532046	0.721796	0.29256	1	0.616966	Anapc1	anaphase promoting complex subunit 1
1417571_at	0	0	0	0	0	0	0	0	1.16	1.01	1.05	1.08	1.13	-1.06	1.03	1	1	0.806485	0.791882	0.284789	1	0.925034	Mpg	N-methylpurine-DNA glycosylase
1417572_at	0	0	0	0	0	0	0	0	-1.17	1.12	-1.14	-1.04	1.13	1.26	1.15	1	0.919199	0.399198	0.961238	0.390847	0.99651	0.406535	Mpg	N-methylpurine-DNA glycosylase
1417573_at	0	0	0	0	0	0	0	0	1.18	1.19	-1.08	-1.38	-1.07	-1.37	-1.36	1	0.919199	0.708103	0.317753	0.674396	0.837494	0.059173	2010311D03Rik	RIKEN cDNA 2010311D03 gene
1417574_at	1	0	0	1	0	1	0	0	1.09	1.03	2.28	-1.14	-2.82	-1.21	-1.34	1	1	0.008788	0.855341	0.000638	1	0.369344	Cxcl12	chemokine (C-X-C motif) ligand 12
1417578_a_at	0	0	0	0	0	0	0	0	1.03	-1.1	-1.8	1.23	1.69	1.08	-1.1	1	0.966177	0.006722	0.570565	0.005733	1	0.721343	Gmppa	GDP-mannose pyrophosphorylase A
1417579_x_at	0	0	0	0	0	0	0	0	1	1.36	-1.78	-1.29	1.62	1.05	-1.09	1	0.919199	0.041598	0.614286	0.050822	1	0.837703	Gmppa	GDP-mannose pyrophosphorylase A
1417580_s_at	1	0	0	0	0	1	0	0	1.01	1.07	1.75	1.05	-2.08	1.11	-1.2	1	1	0.056831	0.992507	0.007128	1	0.613446	Selenbp2	selenium binding protein 2
1417582_s_at	0	0	0	0	0	0	0	0	-1.01	-1.04	1.27	-1.12	-1.08	-1.16	1.18	1	1	0.349892	0.855053	0.761065	1	0.566537	Dhodh	dihydroorotate dehydrogenase
1417583_a_at	0	0	0	0	0	0	0	0	1.05	1.29	1.03	-1.35	-1.14	-1.1	-1.16	1	0.919199	0.98052	0.569844	0.673431	1	0.705889	Utp3	UTP3, small subunit (SSU) processome component, homolog (S. cerevisiae
1417584_at	0	0	0	0	0	0	0	0	1	1.03	-1.29	1.01	1.29	1.03	1	1	1	0.094931	1	0.060616	1	1	Slc11a2	solute carrier family 11 (proton-coupled divalent metal ion transporters), member 2
1417585_at	0	0	0	0	0	0	0	0	-1.06	1.1	1.29	-1.07	1.07	1.09	1.46	1	0.974633	0.268376	0.9308	0.788803	1	0.099448	Nup210	nucleoporin 210
1417586_at	0	0	0	0	0	0	0	0	-1	-1	-1.03	1	1.45	1	1.42	1	1	0.941081	1	0.014406	1	0.043474	Timeless	timeless homolog (Drosophila)
1417588_at	0	0	0	0	0	0	0	0	1.03	1.03	1.68	-1	1.16	-1	1.9	1	1	0.004734	1	0.319599	1	0.000792	Galnt3	UDP-N-acetyl-alpha-D-galactosamine:polypeptide N-acetylgalactosaminyltransferase 3
1417590_at	1	0	0	0	0	1	0	1	1.12	1.14	1.26	-1.33	-3.03	-1.3	-2.68	1	0.963159	0.40685	0.549588	0.000131	1	0.000997	Cyp27a1	cytochrome P450, family 27, subfamily a, polypeptide 1
1417591_at	0	0	0	0	0	0	0	0	-1.04	1.13	-1.95	-1.15	1.86	1.02	-1	1	0.92431	0.001573	0.669936	0.000694	1	1	Ptges2	prostaglandin E synthase 2
1417592_at	0	0	0	0	0	0	0	0	1.06	1.03	-1.17	-1	-1.12	-1.04	-1.4	1	1	0.286422	1	0.38471	1	0.024696	Frap1	FK506 binding protein 12-rapamycin associated protein 1
1417593_at	0	0	0	0	0	0	0	0	1.09	1.1	-1.13	-1.2	-1.36	-1.19	-1.67	1	0.929154	0.401112	0.472703	0.01308	1	0.000882	Tusc2	tumor suppressor candidate 2
1417594_at	0	0	0	0	0	0	0	0	-1.05	-1.1	1.15	-1.13	-1.12	-1.18	1.08	1	0.969884	0.587366	0.812439	0.609077	1	0.809809	Gkap1	G kinase anchoring protein 1
1417598_a_at	0	0	0	0	0	0	0	0	1.09	1.09	1.19	-1.22	-1.51	-1.23	-1.38	1	0.982868	0.488112	0.640124	0.046369	1	0.184318	Fxr1	fragile X mental retardation gene 1, autosomal homolog
1417599_at	0	0	0	0	0	0	0	0	1.05	1	1.07	1	1.01	-1.05	1.02	1	1	0.541299	1	0.960767	1	0.910488	Cd276	CD276 antigen
1417601_at	1	0	0	1	0	1	0	1	-1.2	1.08	-3.05	-1.11	5.19	1.16	2.03	1	0.976811	5.5e-05	0.806235	0	1	0.00106	Rgs1	regulator of G-protein signaling 1
1417602_at	1	0	0	0	0	1	0	0	-1.15	1.17	-1.08	-1.25	-2.24	1.08	-2.11	1	0.98125	0.920258	0.808651	0.027648	1	0.072661	Per2	period homolog 2 (Drosophila)
1417604_at	0	0	0	0	0	0	0	0	-1.07	1.26	1.1	-1.51	-1.06	-1.12	1.1	1	0.919199	0.7982	0.409295	0.837076	1	0.789727	Camk1	calcium/calmodulin-dependent protein kinase I
1417605_s_at	0	0	0	0	0	0	0	0	1.29	1.28	1.08	-1.27	-1.14	-1.27	-1.36	1	0.919199	0.82613	0.566787	0.550291	1	0.198762	Camk1	calcium/calmodulin-dependent protein kinase I
1417606_a_at	1	0	0	0	0	1	0	1	-1.02	-1.02	-1.61	-1.01	3.5	-1.01	2.21	1	1	0.01248	1	1e-06	1	0.000253	Calr	calreticulin
1417608_a_at	0	0	0	0	0	0	0	0	1.02	1.04	1.06	-1.18	1.17	-1.15	1.22	1	1	0.792467	0.528604	0.222241	1	0.204661	Rpl13a	ribosomal protein L13a
1417609_at	0	0	0	0	0	0	0	0	1.1	-1.07	1.03	-1.04	1.3	-1.22	1.23	1	0.972548	0.909226	0.948168	0.053714	1	0.202079	Ube2a	ubiquitin-conjugating enzyme E2A, RAD6 homolog (S. cerevisiae)
1417610_at	1	0	0	0	0	1	0	0	-1.05	1.05	1.52	-1.18	-2.57	-1.08	-1.61	1	1	0.007923	0.524821	3e-06	1	0.003175	Apoa5	apolipoprotein A-V
1417611_at	1	0	0	0	0	1	0	0	-1.06	1.17	1.83	-1.44	-2.59	-1.17	-1.34	1	0.942407	0.028334	0.472849	0.000614	1	0.323412	Tmem37	transmembrane protein 37
1417612_at	1	0	0	1	0	1	0	1	1.08	-1.11	-2.42	1.03	8.06	-1.16	3.09	1	0.970656	0.001498	1	0	1	0.000111	Ier5	immediate early response 5
1417615_a_at	0	0	0	0	0	0	0	0	-1.03	1.15	1	-1.31	1.02	-1.1	1.07	1	0.919199	1	0.391491	0.905074	1	0.778596	Rpl11	ribosomal protein L11
1417618_at	0	0	0	0	0	0	0	0	1.16	1.05	-1.13	-1.03	-1.13	-1.14	-1.49	1	1	0.592346	1	0.500456	1	0.047079	Itih2	inter-alpha trypsin inhibitor, heavy chain 2
1417619_at	0	0	0	0	0	0	0	0	-1.16	1.49	-1	-1.76	1.12	-1.02	1.29	1	0.919199	1	0.311887	0.691095	1	0.394254	Gadd45gip1	growth arrest and DNA-damage-inducible, gamma interacting protein 1
1417620_at	1	0	0	0	0	1	0	0	-1.01	-1.1	-1.43	1.03	2.69	-1.07	1.9	1	0.953994	0.053412	0.99943	1.3e-05	1	0.00172	Rac2	RAS-related C3 botulinum substrate 2
1417621_at	0	0	0	0	0	0	0	0	-1.14	-1.03	1.01	-1.05	-1.02	1.06	1.13	1	1	0.989672	0.928824	0.909553	1	0.488972	Nfatc1	nuclear factor of activated T-cells, cytoplasmic, calcineurin-dependent 1
1417622_at	0	0	0	0	0	0	0	0	1.32	-1.05	-1.03	1.12	1	-1.24	-1.35	1	1	0.97656	0.866163	1	1	0.27348	Slc12a2	solute carrier family 12, member 2
1417623_at	0	0	0	0	0	0	0	0	1.14	-1.08	1.06	1.01	1.2	-1.22	1.12	1	1	0.938898	1	0.595901	1	0.83614	Slc12a2	solute carrier family 12, member 2
1417624_at	0	0	0	0	0	0	0	0	1.13	1.08	-1.23	-1.18	1.24	-1.23	-1.11	1	0.923545	0.064803	0.421101	0.030711	0.898249	0.373405	Nab1	Ngfi-A binding protein 1
1417625_s_at	0	0	0	0	0	0	0	0	1.13	-1.2	-1.03	-1.07	-1.28	-1.45	-1.49	1	0.935714	0.984063	0.96987	0.361951	1	0.199995	Cxcr7	chemokine (C-X-C motif) receptor 7
1417626_at	0	0	0	0	0	0	0	0	1.03	-1.06	-1.82	1.06	1.02	-1.03	-1.84	1	0.981726	0.001783	0.915303	0.952613	1	0.001105	Pde4dip	phosphodiesterase 4D interacting protein (myomegalin)
1417628_at	0	0	0	0	0	0	0	0	-1.01	1.06	-1.26	1.04	1.2	1.12	-1.04	1	0.971178	0.100962	0.930324	0.150261	1	0.869106	Supt6h	suppressor of Ty 6 homolog (S. cerevisiae)
1417629_at	1	0	0	1	0	1	0	1	-1.03	-1.03	2.24	1.24	-5.81	1.26	-2.51	1	1	0.030891	0.778388	3.9e-05	1	0.016199	Prodh	proline dehydrogenase
1417630_at	0	0	0	0	0	0	0	0	1.14	-1.05	-1.07	1.15	1.16	-1.04	-1.05	1	0.958346	0.563198	0.455471	0.100947	1	0.70281	Mknk1	MAP kinase-interacting serine/threonine kinase 1
1417632_at	1	0	0	1	0	0	0	0	-1.18	-1.55	-2.38	1.65	1.57	1.25	-1.28	1	0.919199	0.015597	0.444875	0.140361	1	0.538209	Atp6v0a1	ATPase, H+ transporting, lysosomal V0 subunit A1
1417633_at	0	0	0	0	0	0	0	0	-1.17	1.14	1.03	-1.18	-1.1	1.12	1.09	1	0.929154	0.961102	0.642043	0.640782	1	0.745516	Sod3	superoxide dismutase 3, extracellular
1417634_at	0	0	0	0	0	0	0	0	-1.07	1.1	1	-1.06	1.07	1.12	1.16	1	0.98593	1	0.974415	0.8201	1	0.683613	Sod3	superoxide dismutase 3, extracellular
1417635_at	0	0	0	0	0	0	0	0	-1	1.06	1	-1	-1	1.06	1	1	0.919199	1	1	1	1	1	Spa17	sperm autoantigenic protein 17
1417636_at	0	0	0	0	0	0	0	0	1.11	1.04	-1.04	-1.21	-1.26	-1.28	-1.46	1	1	0.925509	0.643697	0.232175	1	0.094618	Slc6a9	solute carrier family 6 (neurotransmitter transporter, glycine), member 9
1417637_a_at	0	0	0	0	0	0	0	0	-1.23	1.02	-1.06	-1.17	-1.18	1.07	-1.02	1	1	0.893329	0.73128	0.441563	1	0.986075	Hmg20b	high mobility group 20 B
1417638_at	0	0	0	0	0	0	0	0	1.04	1.03	-1.01	1.01	-1.05	-1	-1.1	1	0.998637	0.9576	1	0.648839	1	0.354772	Lefty1	left right determination factor 1
1417640_at	0	0	0	0	0	0	0	0	1.34	1.45	1.34	-1.33	-1.72	-1.23	-1.72	1	0.919199	0.268981	0.544037	0.021701	1	0.043672	Cd79b	CD79B antigen
1417644_at	0	0	0	0	0	0	0	0	1.16	-1.01	1.13	1.07	-1.21	-1.09	-1.24	1	1	0.527818	0.87047	0.205398	1	0.218511	Sspn	sarcospan
1417646_a_at	0	0	0	0	0	0	0	0	1.1	1.26	1.41	-1.33	-1.1	-1.15	1.18	1	0.919199	0.122929	0.487501	0.68437	1	0.542439	Snx5	sorting nexin 5
1417647_at	0	0	0	0	0	0	0	0	1.16	-1.07	1.23	-1.01	1.14	-1.25	1.21	1	0.956291	0.109663	1	0.246278	0.924143	0.149738	Snx5	sorting nexin 5
1417648_s_at	0	0	0	0	0	0	0	0	1.12	1.07	1.33	-1.09	-1.07	-1.13	1.11	1	0.969985	0.07614	0.810767	0.686273	1	0.57977	Snx5	sorting nexin 5
1417650_at	0	0	0	0	0	0	0	0	-1.06	1.02	1	-1.03	-1.08	1.06	-1.02	1	1	0.999558	0.919567	0.28888	1	0.929348	Lao1	L-amino acid oxidase 1
1417651_at	1	0	0	1	0	1	0	0	-1.01	-1.13	3.78	1.09	-6.28	-1.03	-1.64	1	0.966177	0.000207	0.929283	1e-06	1	0.072548	Cyp2c29	cytochrome P450, family 2, subfamily c, polypeptide 29
1417652_a_at	0	0	0	0	0	0	0	0	-1.05	1.19	1.12	-1.3	-1.18	-1.04	-1	1	0.919199	0.627948	0.476818	0.354744	1	1	Tbca	tubulin cofactor a
1417654_at	0	0	0	0	0	0	0	0	-1.11	-1.56	-1.05	1.36	1.01	-1.04	1.06	1	0.919199	0.910305	0.490292	0.998369	1	0.900315	Sdc4	syndecan 4
1417655_a_at	0	0	0	0	0	0	0	0	-1.13	1	-1.94	-1.27	1.78	-1.12	1.03	1	1	0.004973	0.541387	0.004782	1	0.945877	Ars2	arsenate resistance protein 2
1417657_s_at	0	0	0	0	0	0	0	0	1.02	1.41	-1.02	-1.41	1.1	-1.02	1.05	1	0.919199	0.995964	0.524995	0.78407	1	0.946217	Dnajc2	DnaJ (Hsp40) homolog, subfamily C, member 2
1417658_at	0	0	0	0	0	0	0	0	-1.18	-1.45	-1.25	1.28	-1.55	1.04	-1.63	1	0.919199	0.575962	0.715102	0.152995	1	0.171444	Tbrg4	transforming growth factor beta regulated gene 4
1417659_at	0	0	0	0	0	0	0	0	1.07	1.17	1.31	-1.08	1.13	1.01	1.38	1	0.919199	0.043536	0.770421	0.31813	1	0.01845	Vps29	vacuolar protein sorting 29 (S. pombe)
1417660_s_at	0	0	0	0	0	0	0	0	1.08	1.05	1.13	-1.01	1.19	-1.05	1.24	1	1	0.524949	1	0.25562	1	0.230638	Vps29	vacuolar protein sorting 29 (S. pombe)
1417661_at	1	0	0	0	0	1	0	0	1.21	1.31	1.57	-1.25	-2.32	-1.16	-1.78	1	0.919199	0.157841	0.723235	0.005507	1	0.078984	Rdm1	RAD52 motif 1
1417662_at	0	0	0	0	0	0	0	0	-1.46	-1.03	1.05	1.04	-1.6	1.48	-1.04	1	1	0.928425	0.990386	0.048841	1	0.95572	Elk3	ELK3, member of ETS oncogene family
1417663_a_at	0	0	0	0	0	0	0	0	-1.03	1.02	1.16	-1.19	-1.43	-1.14	-1.2	1	1	0.461723	0.590533	0.028699	1	0.354772	Ndrg3	N-myc downstream regulated gene 3
1417664_a_at	0	0	0	0	0	0	0	0	-1.1	-1.07	-1.14	-1.23	-1.49	-1.2	-1.55	1	0.977473	0.47549	0.485456	0.008803	1	0.011492	Ndrg3	N-myc downstream regulated gene 3
1417665_a_at	0	0	0	0	0	0	0	0	1.08	1.18	-1.2	-1.04	-1.13	1.05	-1.47	1	0.957791	0.637932	1	0.712335	1	0.267113	Cpsf1	cleavage and polyadenylation specific factor 1
1417666_at	0	0	0	0	0	0	0	0	1.16	1.38	-1.11	-1.22	1.54	-1.03	1.2	1	0.919199	0.753195	0.653781	0.045753	1	0.517113	Dnttip1	deoxynucleotidyltransferase, terminal, interacting protein 1
1417667_a_at	0	0	0	0	0	0	0	0	1.05	1.36	1.42	-1.24	-1.01	1.05	1.33	1	0.919199	0.179618	0.657578	0.990285	1	0.300176	Pter	phosphotriesterase related
1417668_at	0	0	0	0	0	0	0	0	1.02	-1.05	-1.1	1.16	-1.44	1.09	-1.61	1	1	0.756435	0.733804	0.065591	1	0.039054	Rtn4ip1	reticulon 4 interacting protein 1
1417669_at	0	0	0	0	0	0	0	0	1.02	1.09	1.4	-1.09	-1.64	-1.02	-1.19	1	0.961019	0.052827	0.836025	0.002931	1	0.345791	Abhd12	abhydrolase domain containing 12
1417670_at	0	0	0	0	0	0	0	0	1.05	1.23	1.21	-1.27	-1.37	-1.08	-1.19	1	0.919199	0.337383	0.490135	0.063679	1	0.433602	Timm44	translocase of inner mitochondrial membrane 44
1417671_at	0	0	0	0	0	0	0	0	-1.27	-1.26	-1.64	1.47	1.58	1.48	1.22	1	0.919199	0.020879	0.357814	0.015579	0.89505	0.376992	Scly	selenocysteine lyase
1417673_at	0	0	0	0	0	0	0	0	1.12	1.44	1.44	-1.17	-1.57	1.1	-1.22	1	0.919199	0.173644	0.777713	0.057566	1	0.532361	Grb14	growth factor receptor bound protein 14
1417674_s_at	0	0	0	0	0	0	0	0	1.09	1	-1.63	-1.01	1.66	-1.1	-1.07	1	1	0.001498	1	0.000258	1	0.703183	Golga4	golgi autoantigen, golgin subfamily a, 4
1417677_at	0	0	0	0	0	0	0	0	1	-1.02	1.18	1.02	-1.03	1	1.14	1	1	0.192222	0.991928	0.847343	1	0.323108	Opn3	opsin 3
1417678_at	0	0	0	0	0	0	0	0	-1.04	-1.06	1.02	1.03	-1.06	1.01	1	1	0.968045	0.957577	0.965595	0.647451	1	1	Mmp24	matrix metallopeptidase 24
1417681_at	0	0	0	0	0	0	0	0	1.06	1.07	1.02	-1.07	1.19	-1.06	1.14	1	0.936384	0.96482	0.805436	0.093514	1	0.316734	Nudt21	nudix (nucleoside diphosphate linked moiety X)-type motif 21
1417682_a_at	0	0	0	0	0	0	0	0	-1.17	-1.46	-1.28	1.5	-1.02	1.2	-1.11	1	0.919199	0.478566	0.477722	0.984223	1	0.828563	Prss2	protease, serine, 2
1417683_at	0	0	0	0	0	0	0	0	1.07	1.26	1.03	-1.29	1.16	-1.09	1.12	1	0.919199	0.934917	0.435564	0.335263	1	0.570471	Diablo	diablo homolog (Drosophila)
1417684_at	0	0	0	0	0	0	0	0	1.12	1.06	1.01	-1.22	1.02	-1.3	-1.09	1	1	1	0.629323	0.966841	1	0.78526	Thumpd3	THUMP domain containing 3
1417685_at	1	0	0	0	0	1	0	0	-1.01	-1.12	-1.24	1.2	2.27	1.09	1.86	1	0.919199	0.151059	0.487501	1e-05	1	0.000366	Ankfy1	ankyrin repeat and FYVE domain containing 1
1417688_at	0	0	0	0	0	0	0	0	-1.02	1.08	-1.16	-1.04	-1.23	1.06	-1.4	1	1	0.618218	0.992669	0.36015	1	0.197094	BC004044	cDNA sequence BC004044
1417689_a_at	0	0	0	0	0	0	0	0	-1.51	1.09	1.15	-1.34	-2	1.23	-1.15	1	1	0.86796	0.794467	0.131202	1	0.877036	Pdzk1ip1	PDZK1 interacting protein 1
1417690_at	0	0	0	0	0	0	0	0	-1.05	-1.15	-1.06	1.15	1	1.06	-1.01	1	0.919199	0.642571	0.473211	1	1	0.991065	Prkag1	protein kinase, AMP-activated, gamma 1 non-catalytic subunit
1417691_at	0	0	0	0	0	0	0	0	1.19	-1.03	1.46	1.11	1.14	-1.1	1.41	1	1	0.020024	0.746149	0.352101	1	0.036383	Bin3	bridging integrator 3
1417692_at	0	0	0	0	0	0	0	0	1.03	1.2	-1.21	-1.29	1.08	-1.11	-1.16	1	0.919199	0.347041	0.479797	0.701813	1	0.515555	Drg2	developmentally regulated GTP binding protein 2
1417693_a_at	0	0	0	0	0	0	0	0	1.07	1.04	1.64	-1.04	-1.82	-1.07	-1.19	1	0.991994	0.000294	0.912401	7e-06	1	0.106887	Gab1	growth factor receptor bound protein 2-associated protein 1
1417694_at	1	0	0	0	0	1	0	0	1.15	1.06	1.8	1	-2.49	-1.08	-1.59	1	1	0.024793	1	0.000535	1	0.078858	Gab1	growth factor receptor bound protein 2-associated protein 1
1417695_a_at	1	0	0	0	0	1	0	1	1.09	1.07	1.68	-1.01	3.38	-1.03	5.21	1	0.993701	0.01948	1	8e-06	1	1e-06	Soat1	sterol O-acyltransferase 1
1417696_at	1	0	0	0	0	1	0	1	-1.08	-1.05	1.13	1.02	2.51	1.05	3.07	1	1	0.694982	1	0.000422	1	0.000211	Soat1	sterol O-acyltransferase 1
1417697_at	0	0	0	0	0	0	0	0	1	1	-1.03	1	1.23	1	1.2	1	1	0.925271	1	0.077819	1	0.190134	Soat1	sterol O-acyltransferase 1
1417698_at	0	0	0	0	0	0	0	0	-1.05	-1.05	-1.5	-1.04	1.64	-1.04	1.15	1	1	0.046841	0.97838	0.008522	1	0.571935	Gtf2f1	general transcription factor IIF, polypeptide 1
1417699_at	1	0	0	0	0	1	0	0	1.07	1.19	-1.66	-1.15	2.26	-1.03	1.28	1	0.929154	0.054788	0.8081	0.001649	1	0.408654	Gtf2f1	general transcription factor IIF, polypeptide 1
1417700_at	0	0	0	0	0	0	0	0	-1.36	-1.07	1.02	-1.37	-1.66	-1.08	-1.2	1	0.986187	0.980408	0.400942	0.004372	1	0.379951	Rab38	Rab38, member of RAS oncogene family
1417702_a_at	1	0	0	1	0	1	0	0	1.02	1.14	4.61	-1.08	-6.36	1.04	-1.42	1	0.980284	0.000498	0.97075	1.5e-05	1	0.363192	Hnmt	histamine N-methyltransferase
1417703_at	0	0	0	0	0	0	0	0	-1.02	1.27	-1.68	-1.04	1.18	1.25	-1.39	1	0.919199	0.069776	1	0.54407	1	0.280864	Pvrl2	poliovirus receptor-related 2
1417704_a_at	0	0	0	0	0	0	0	0	1.34	-1.01	1.4	1.25	1.01	-1.08	1.05	1	1	0.271625	0.699366	0.996172	1	0.934535	Arhgap6	Rho GTPase activating protein 6
1417705_at	0	0	0	0	0	0	0	0	1.04	1.05	-1.02	-1.13	1.07	-1.12	1	1	0.990067	0.951326	0.672064	0.651474	1	1	Otub1	OTU domain, ubiquitin aldehyde binding 1
1417706_at	0	0	0	0	0	0	0	0	-1.06	1.24	-1.04	-1.16	-1.29	1.13	-1.26	1	0.919199	0.939546	0.741262	0.212555	1	0.343916	Naglu	alpha-N-acetylglucosaminidase (Sanfilippo disease IIIB)
1417707_at	1	0	0	1	0	1	0	0	1.1	1.03	2.52	-1.23	-3.39	-1.31	-1.47	1	1	0.005364	0.739507	0.0002	1	0.227741	N4bp2l1	NEDD4 binding protein 2-like 1
1417710_at	0	0	0	0	0	0	0	0	-1.06	-1.02	-1.02	1.01	1.19	1.05	1.23	1	1	0.903614	1	0.046546	1	0.041601	Mettl9	methyltransferase like 9
1417712_at	0	0	0	0	0	0	0	0	1.02	1.07	-1.3	-1.15	1.23	-1.11	-1.08	1	0.96473	0.055074	0.552211	0.078389	1	0.673583	Eif2s2	eukaryotic translation initiation factor 2, subunit 2 (beta)
1417714_x_at	0	0	0	0	0	0	0	0	-1.01	1.39	1.37	1.05	-1.14	1.49	1.22	1	0.919199	0.371265	0.992136	0.712132	1	0.635018	Hba-a1	hemoglobin alpha, adult chain 1
1417715_a_at	0	0	0	0	0	0	0	0	-1.05	-1.07	1.27	1.22	-1.58	1.2	-1.19	1	0.977473	0.131539	0.485635	0.00253	1	0.30607	Got2	glutamate oxaloacetate transaminase 2, mitochondrial
1417716_at	0	0	0	0	0	0	0	0	-1.04	1.19	1.1	-1.05	-1.83	1.18	-1.6	1	0.933948	0.822236	0.980393	0.017653	1	0.099448	Got2	glutamate oxaloacetate transaminase 2, mitochondrial
1417718_at	0	0	0	0	0	0	0	0	1.11	1.2	-1.27	-1.34	1.27	-1.24	-1.11	1	0.919199	0.177572	0.400942	0.125847	1	0.640668	Eif3g	eukaryotic translation initiation factor 3, subunit G
1417719_at	1	0	0	0	0	1	0	0	1	-1.02	-1.24	-1.55	2	-1.58	1.6	1	1	0.568111	0.476818	0.02002	1	0.167138	Sap30	sin3 associated polypeptide
1417720_at	0	0	0	0	0	0	0	0	1.06	1.47	1.06	-1.52	1.1	-1.09	1.1	1	0.919199	0.930501	0.474705	0.791448	1	0.855155	Polr2j	polymerase (RNA) II (DNA directed) polypeptide J
1417721_s_at	0	0	0	0	0	0	0	0	1	-1.03	1.1	1	1.1	-1.03	1.2	1	1	0.669763	1	0.573946	1	0.321318	Laptm5	lysosomal-associated protein transmembrane 5
1417722_at	0	0	0	0	0	0	0	0	1.04	-1.06	1.3	-1.02	-1.6	-1.12	-1.27	1	0.980988	0.070138	0.990582	0.001103	1	0.098992	Pgls	6-phosphogluconolactonase
1417723_at	0	0	0	0	0	0	0	0	1.01	-1.27	-1.31	1.11	1.38	-1.16	1.03	1	0.919199	0.083434	0.751886	0.025244	1	0.921219	Ube2j1	ubiquitin-conjugating enzyme E2, J1
1417724_at	0	0	0	0	0	0	0	0	-1.09	1.11	-1.23	-1.17	1.48	1.04	1.31	1	0.949228	0.281996	0.661397	0.021814	1	0.165441	Thoc4	THO complex 4
1417725_a_at	0	0	0	0	0	0	0	0	-1.04	1.03	-1.06	-1.16	1.2	-1.08	1.18	1	1	0.874913	0.737782	0.353813	1	0.500479	Sssca1	Sjogren's syndrome/scleroderma autoantigen 1 homolog (human)
1417726_at	0	0	0	0	0	0	0	0	1.09	1.25	-1.06	-1.09	1.24	1.05	1.08	1	0.919199	0.86796	0.883545	0.259625	1	0.818063	Sssca1	Sjogren's syndrome/scleroderma autoantigen 1 homolog (human)
1417727_at	0	0	0	0	0	0	0	0	1.1	1.11	-1.15	-1.36	1.24	-1.35	-1.02	1	0.970656	0.597883	0.472234	0.298917	1	0.988277	Sfrs9	splicing factor, arginine/serine rich 9
1417728_at	0	0	0	0	0	0	0	0	-1.04	1.27	-1.17	-1.62	1.01	-1.22	-1.12	1	0.92431	0.713306	0.457077	1	1	0.837017	Mbd3	methyl-CpG binding domain protein 3
1417730_at	0	0	0	0	0	0	0	0	1.01	1.07	-1.25	1.01	1.39	1.08	1.1	1	0.968653	0.168854	1	0.024089	1	0.61581	Ext1	exostoses (multiple) 1
1417731_at	0	0	0	0	0	0	0	0	1.07	1.55	1.06	-1.48	-1.33	-1.03	-1.34	1	0.919199	0.920133	0.476544	0.287198	1	0.371787	Pqbp1	polyglutamine binding protein 1
1417733_at	0	0	0	0	0	0	0	0	1.07	-1.04	1.01	-1.01	1.17	-1.13	1.11	1	1	0.983889	1	0.23323	1	0.563127	Rnf146	ring finger protein 146
1417736_at	0	0	0	0	0	0	0	0	1.03	1.01	1.03	-1.02	-1.03	-1.03	-1.03	1	1	0.824791	0.974274	0.761334	1	0.84784	Smc6	structural maintenance of chromosomes 6
1417737_at	0	0	0	0	0	0	0	0	1.12	1.07	1.09	1.01	-1.21	-1.04	-1.24	1	0.963774	0.56358	1	0.106067	1	0.108421	Mrps31	mitochondrial ribosomal protein S31
1417739_at	0	0	0	0	0	0	0	0	1.04	1.35	1.19	-1.38	1.34	-1.06	1.53	1	0.919199	0.309002	0.330055	0.042927	1	0.012495	Med11	mediator of RNA polymerase II transcription, subunit 11 homolog (S. cerevisiae)
1417740_at	0	0	0	0	0	0	0	0	1.01	-1.04	-1.45	-1.63	1.04	-1.71	-1.42	1	1	0.050251	0.170535	0.881798	0.516229	0.070467	Cdc37l1	cell division cycle 37 homolog (S. cerevisiae)-like 1
1417741_at	1	0	0	1	0	1	0	1	-1.14	1.12	2.16	-1.16	-7.08	1.1	-2.87	1	0.966177	0.003782	0.766504	0	1	0.000234	Pygl	liver glycogen phosphorylase
1417742_a_at	0	0	0	0	0	0	0	0	1.27	1.22	1.1	1.07	1.21	1.03	1.06	1	0.919199	0.649741	0.899175	0.217512	1	0.848174	Dmap1	DNA methyltransferase 1-associated protein 1
1417743_at	0	0	0	0	0	0	0	0	1.09	-1.01	-1.4	1.1	1.39	1	-1.09	1	1	0.045094	0.787906	0.028126	1	0.671688	Clk2	CDC-like kinase 2
1417744_a_at	0	0	0	0	0	0	0	0	1.05	1.05	1.03	1.06	1.86	1.06	1.83	1	0.964245	0.861436	0.792018	5e-06	1	1.9e-05	Ralb	v-ral simian leukemia viral oncogene homolog B (ras related)
1417745_at	0	0	0	0	0	0	0	0	-1.09	1.42	1.17	-1.55	-1.45	1.01	-1.13	1	0.919199	0.626748	0.409295	0.13154	1	0.754961	Cpn1	carboxypeptidase N, polypeptide 1
1417747_at	0	0	0	0	0	0	0	0	-1.05	1.02	-1	-1.07	-1.05	1	-1	1	1	1	0.593492	0.414361	1	0.991065	Cplx1	complexin 1
1417749_a_at	0	0	0	0	0	0	0	0	1.07	1.16	-1.02	1.02	1.09	1.11	1	1	0.919199	0.941922	0.98551	0.489443	1	1	Tjp1	tight junction protein 1
1417750_a_at	0	0	0	0	0	0	0	0	1.09	1.28	-1.37	-1.05	1.19	1.12	-1.25	1	0.919199	0.134062	0.954435	0.375169	1	0.324413	Slc25a37	solute carrier family 25, member 37
1417751_at	0	0	0	0	0	0	0	0	1.07	1.02	-1.13	-1.01	1.1	-1.06	-1.09	1	1	0.346197	1	0.379056	1	0.550637	Stk10	serine/threonine kinase 10
1417752_at	0	0	0	0	0	0	0	0	-1.04	1.43	1.12	-1.54	-1.22	-1.04	-1.05	1	0.919199	0.709933	0.370223	0.367249	1	0.929659	Coro1c	coronin, actin binding protein 1C
1417753_at	0	0	0	0	0	0	0	0	-1.02	-1.22	-1.14	1.13	-1.2	-1.06	-1.34	1	0.919199	0.259831	0.53749	0.061108	1	0.0117	Pkd2	polycystic kidney disease 2
1417754_at	0	0	0	0	0	0	0	0	1.18	1.07	-1.05	-1.15	1.09	-1.27	-1.14	1	1	0.941081	0.843938	0.791424	1	0.754611	Topors	topoisomerase I binding, arginine/serine-rich
1417755_at	0	0	0	0	0	0	0	0	1.4	1.12	-1.16	-1.03	1.28	-1.29	-1.27	1	0.992003	0.739194	1	0.438951	1	0.552086	Topors	topoisomerase I binding, arginine/serine-rich
1417756_a_at	0	0	0	0	0	0	0	0	1	1.02	-1.5	1.02	1.6	1.04	1.06	1	1	0.035748	1	0.008419	1	0.848503	Lsp1	lymphocyte specific 1
1417761_at	0	0	0	0	0	0	0	0	-1.61	1.19	1.58	-1	-1.43	1.92	1.79	1	1	0.52113	1	0.566221	1	0.413259	Apoa4	apolipoprotein A-IV
1417762_a_at	0	0	0	0	0	0	0	0	1.02	1.22	1.07	-1.48	-1.07	-1.24	-1.02	1	0.919199	0.865061	0.404382	0.807244	1	0.988931	Rpl8	ribosomal protein L8
1417763_at	1	0	0	0	0	1	0	0	-1.15	1.08	-1.4	-1.08	2.21	1.14	1.82	1	0.949824	0.014549	0.770884	5e-06	1	0.000205	Ssr1	signal sequence receptor, alpha
1417764_at	1	0	0	0	0	1	0	0	-1.06	1.2	-1.57	-1.26	2.09	1.01	1.4	1	0.919199	0.005789	0.420756	3.3e-05	1	0.029205	Ssr1	signal sequence receptor, alpha
1417765_a_at	1	0	0	0	0	1	0	1	1.22	1.03	1.75	-1.2	-5.15	-1.41	-3.58	1	1	0.013462	0.648056	0	0.968727	1.6e-05	Amy1	amylase 1, salivary
1417766_at	1	0	0	0	0	1	0	0	-1.09	1.2	1.4	-1.14	-2.85	1.15	-1.86	1	0.919199	0.046259	0.686346	3e-06	1	0.001051	Cyb5b	cytochrome b5 type B
1417767_at	1	0	0	0	0	1	0	0	-1.04	1.29	1.56	-1.18	-2.93	1.13	-1.8	1	0.919199	0.027775	0.646971	1.2e-05	1	0.005305	Cyb5b	cytochrome b5 type B
1417768_at	0	0	0	0	0	0	0	0	1.24	1.15	1.2	-1.09	-1.29	-1.18	-1.33	1	0.919199	0.242544	0.800059	0.066208	1	0.076763	Pnpla8	patatin-like phospholipase domain containing 8
1417769_at	1	0	0	0	0	1	0	0	1.37	1.05	-1.06	1.24	2.08	-1.05	1.44	1	1	0.931133	0.710609	0.007812	1	0.243198	Psmc6	proteasome (prosome, macropain) 26S subunit, ATPase, 6
1417770_s_at	0	0	0	0	0	0	0	0	1.39	1.1	1.16	1.12	1.69	-1.12	1.4	1	0.936012	0.406753	0.733196	0.001442	1	0.045795	Psmc6	proteasome (prosome, macropain) 26S subunit, ATPase, 6
1417771_a_at	0	0	0	0	0	0	0	0	1.2	1.15	-1.08	-1.16	1.31	-1.21	1.01	1	0.919199	0.639387	0.551703	0.028781	1	0.982107	Psmc6	proteasome (prosome, macropain) 26S subunit, ATPase, 6
1417772_at	0	0	0	0	0	0	0	0	1.05	1.22	-1.18	-1.34	1.18	-1.15	-1.04	1	0.919199	0.396832	0.409295	0.311964	1	0.898247	Grhpr	glyoxylate reductase/hydroxypyruvate reductase
1417773_at	1	0	0	0	0	1	0	1	1.01	1.27	-1.13	-1.43	2.94	-1.14	2.58	1	0.919199	0.712449	0.45324	0.00011	1	0.000916	Nans	N-acetylneuraminic acid synthase (sialic acid synthase)
1417774_at	1	0	0	0	0	1	0	0	1.02	1.15	-1.95	-1.02	2.17	1.11	1.09	1	0.963774	0.026346	1	0.005186	1	0.855155	Nans	N-acetylneuraminic acid synthase (sialic acid synthase)
1417775_at	0	0	0	0	0	0	0	0	-1.01	-1	-1.04	-1.04	1.03	-1.03	-1	1	1	0.736566	0.881766	0.803723	1	1	Rpo1-4	RNA polymerase 1-4
1417776_at	0	0	0	0	0	0	0	0	1.06	-1.01	1.06	-1.03	-1.32	-1.1	-1.31	1	1	0.655904	0.961238	0.005996	1	0.014687	Azgp1	alpha-2-glycoprotein 1, zinc
1417777_at	1	0	0	1	0	1	0	0	-1.64	1.64	2.41	-1.6	-3.15	1.68	1.25	1	0.919199	0.017352	0.476818	0.001212	1	0.611369	Ptgr1	prostaglandin reductase 1
1417778_at	0	0	0	0	0	0	0	0	-1.05	1.21	-1.05	-1.15	-1.02	1.1	-1.02	1	0.919199	0.795888	0.525421	0.897127	1	0.962504	Zfp35	zinc finger protein 35
1417779_at	0	0	0	0	0	0	0	0	1.05	1.07	1.69	-1	-1.67	1.02	-1.03	1	1	0.024247	1	0.013864	1	0.949889	2310079N02Rik	RIKEN cDNA 2310079N02 gene
1417780_at	0	0	0	0	0	0	0	0	1.01	1.01	-1.02	1	1.02	1	-1.01	1	1	0.854374	1	0.781239	1	0.937181	Lass4	LAG1 homolog, ceramide synthase 4
1417783_at	0	0	0	0	0	0	0	0	1.03	-1.05	-1.28	-1.17	-1.19	-1.26	-1.56	1	1	0.168078	0.63594	0.284191	1	0.01699	Als2	amyotrophic lateral sclerosis 2 (juvenile) homolog (human)
1417784_at	0	0	0	0	0	0	0	0	1.03	-1.02	1.02	1.03	-1.01	-1.02	-1.02	1	1	0.900155	0.920271	0.932793	1	0.888076	Als2	amyotrophic lateral sclerosis 2 (juvenile) homolog (human)
1417785_at	1	0	0	0	0	1	0	0	1.15	1.13	-1.46	-1.04	2.19	-1.06	1.3	1	0.953411	0.086555	0.988831	0.000585	1	0.260675	Pla1a	phospholipase A1 member A
1417786_a_at	1	0	0	0	0	1	0	1	1.02	1.07	1.01	1.02	2.78	1.06	2.74	1	0.991686	1	1	2e-05	1	6.3e-05	Rgs19	regulator of G-protein signaling 19
1417791_a_at	0	0	0	0	0	0	0	0	1.02	1.13	-1.26	-1.3	1.53	-1.17	1.19	1	0.965832	0.392501	0.576934	0.061045	1	0.564978	Zfml	zinc finger, matrin-like
1417792_at	0	0	0	0	0	0	0	0	1.07	1.35	-1.14	-1.18	1.21	1.08	1	1	0.919199	0.659092	0.735701	0.380429	1	1	Zfml	zinc finger, matrin-like
1417793_at	1	0	0	0	1	1	0	1	1.15	-1.66	-1.11	6.25	12.28	3.26	9.6	1	0.919199	0.889128	0.022827	7e-06	0.569804	4.8e-05	Iigp2	interferon inducible GTPase 2
1417794_at	0	0	0	0	0	0	0	0	-1.11	-1.13	-1.11	1.17	-1.18	1.15	-1.18	1	0.972548	0.799738	0.812971	0.551051	1	0.652471	Zmym3	zinc finger, MYM-type 3
1417796_at	0	0	0	0	0	0	0	0	1.18	1.13	-1.15	1.15	1.14	1.1	-1.19	1	0.977473	0.722086	0.850554	0.672109	1	0.645925	Gps2	G protein pathway suppressor 2
1417797_a_at	0	0	0	0	0	0	0	0	1.32	1.24	1.54	1.26	-1.28	1.19	-1.1	1	0.919199	0.038979	0.527167	0.170931	1	0.737028	1810019J16Rik	RIKEN cDNA 1810019J16 gene
1417800_at	0	0	0	0	0	0	0	0	1.11	-1	-1.15	1.11	1.32	-1.01	1.02	1	1	0.338138	0.723055	0.031837	1	0.939581	Parp2	poly (ADP-ribose) polymerase family, member 2
1417801_a_at	0	0	0	0	0	0	0	0	1.24	-1.04	-1.42	1.33	1.92	1.03	1.09	1	1	0.200858	0.553871	0.009081	1	0.840642	Ppfibp2	protein tyrosine phosphatase, receptor-type, F interacting protein, binding protein 2
1417804_at	0	0	0	0	0	0	0	0	-1.06	-1.11	1.07	-1.09	-1.12	-1.15	1.01	1	0.936384	0.774625	0.835615	0.493373	1	1	Rasgrp2	RAS, guanyl releasing protein 2
1417809_at	0	0	0	0	0	0	0	0	1.05	1	1.43	1.02	-1.9	-1.03	-1.41	1	1	0.049552	1	0.000524	1	0.064096	Slc22a18	solute carrier family 22 (organic cation transporter), member 18
1417810_a_at	0	0	0	0	0	0	0	0	1.11	1.15	1.14	-1.06	-1.11	-1.02	-1.08	1	0.922541	0.547914	0.942265	0.603692	1	0.793855	Pacsin2	protein kinase C and casein kinase substrate in neurons 2
1417811_at	0	0	0	0	0	0	0	0	1.13	1.14	-1.1	-1.04	1.18	-1.03	-1.05	1	0.919199	0.659789	0.960765	0.273651	1	0.87219	Slc24a6	solute carrier family 24 (sodium/potassium/calcium exchanger), member 6
1417813_at	1	0	0	1	0	1	0	1	-1.02	-1.17	-2.57	1.35	14.93	1.17	5.92	1	0.919199	0.000391	0.446758	0	1	0	Ikbke	inhibitor of kappaB kinase epsilon
1417815_a_at	1	0	0	0	0	1	0	0	1.02	1.05	-1.61	-1.18	2.18	-1.15	1.33	1	0.993071	0.003269	0.519321	1.3e-05	1	0.056508	Serinc3	serine incorporator 3
1417816_s_at	0	0	0	0	0	0	0	0	-1	1.12	-1.81	-1.45	1.89	-1.28	1.05	1	0.963739	0.016322	0.410889	0.004778	1	0.920889	Serinc3	serine incorporator 3
1417817_a_at	0	0	0	0	0	0	0	0	1.22	1.1	1	1.19	1.4	1.08	1.15	1	0.970656	1	0.678335	0.093236	1	0.610915	Wwtr1	WW domain containing transcription regulator 1
1417818_at	0	0	0	0	0	0	0	0	1.02	1	1.14	1.07	1.01	1.05	1.14	1	1	0.38782	0.846464	0.968729	1	0.440859	Wwtr1	WW domain containing transcription regulator 1
1417819_at	0	0	0	0	0	0	0	0	1.03	1.17	-1.25	-1.37	-1.01	-1.2	-1.31	1	0.919199	0.288849	0.420058	0.970562	1	0.208182	Tor1b	torsin family 1, member B
1417820_at	0	0	0	0	0	0	0	0	1.28	-1.13	-1.23	1.08	-1.01	-1.33	-1.59	1	0.965412	0.461659	0.927111	0.986924	1	0.078171	Tor1b	torsin family 1, member B
1417821_at	1	0	0	1	0	1	0	1	-1.91	1.56	-9.63	1.03	71.75	3.06	14.23	1	0.919199	0.000194	1	0	0.736489	1.6e-05	D17H6S56E-5	DNA segment, Chr 17, human D6S56E 5
1417822_at	1	0	0	1	0	1	0	1	1.01	1.13	-8.66	1.04	31.65	1.17	3.62	1	0.969985	4e-06	0.99338	0	1	0.000133	D17H6S56E-5	DNA segment, Chr 17, human D6S56E 5
1417823_at	1	0	0	0	0	1	0	0	-1.18	1.13	1.66	-1.18	-2.7	1.13	-1.37	1	0.961019	0.033137	0.717678	0.000126	1	0.201564	Gcat	glycine C-acetyltransferase (2-amino-3-ketobutyrate-coenzyme A ligase)
1417825_at	0	0	0	0	0	0	0	0	1.01	1.13	-1	-1.14	-1.01	-1.01	-1.01	1	0.919199	1	0.62507	0.989118	1	0.97836	Esd	esterase D/formylglutathione hydrolase
1417826_at	0	0	0	0	0	0	0	0	-1	1.37	1.44	-1.32	-1.54	1.04	-1.07	1	0.919199	0.144372	0.542394	0.05303	1	0.882348	Akr1e1	aldo-keto reductase family 1, member E1
1417827_at	0	0	0	0	0	0	0	0	1.15	1.02	1.07	-1.02	-1.04	-1.15	-1.12	1	1	0.606643	0.976648	0.683321	1	0.301678	Ngly1	N-glycanase 1
1417828_at	1	0	0	1	0	1	0	0	-1.07	1.55	2.77	-1.35	-5.24	1.23	-1.77	1	0.919199	0.014665	0.691272	0.000149	1	0.169777	Aqp8	aquaporin 8
1417830_at	0	0	0	0	0	0	0	0	1.21	1.06	-1.24	1.04	1.13	-1.1	-1.33	1	0.977473	0.148504	0.951342	0.377102	1	0.057249	Smc1a	structural maintenance of chromosomes 1A
1417831_at	0	0	0	0	0	0	0	0	1.25	1.18	-1.27	-1.09	1.5	-1.15	-1.06	1	0.929154	0.362668	0.915538	0.069579	1	0.892019	Smc1a	structural maintenance of chromosomes 1A
1417833_at	0	0	0	0	0	0	0	0	-1.13	1.04	-1.03	-1.14	-1.12	1.04	-1.02	1	0.976811	0.854374	0.485456	0.206768	1	0.927126	Zc3h10	zinc finger CCCH type containing 10
1417834_at	0	0	0	0	0	0	0	0	1.07	1.18	1.14	-1.15	-1.37	-1.03	-1.28	1	0.919199	0.440405	0.624513	0.024734	1	0.118756	Synj2bp	synaptojanin 2 binding protein
1417835_at	0	0	0	0	0	0	0	0	1.24	1.09	1.08	1.03	-1.4	-1.1	-1.61	1	0.992003	0.859527	1	0.142335	1	0.071608	Mug1	murinoglobulin 1
1417836_at	0	0	0	0	0	0	0	0	-1.04	1.19	1.45	-1.24	-1.3	-1	1.16	1	0.919199	0.08138	0.570991	0.164738	1	0.558795	Gpx7	glutathione peroxidase 7
1417839_at	1	0	0	1	0	0	0	1	1.11	-1.07	2.11	-1.11	1.25	-1.31	2.38	1	0.995019	0.001749	0.833751	0.22187	1	0.00035	Cldn5	claudin 5
1417840_at	0	0	0	0	0	0	0	0	-1.25	1.09	1.29	-1.09	-1.06	1.25	1.53	1	0.969985	0.173644	0.841391	0.796414	1	0.027001	1500031L02Rik	RIKEN cDNA 1500031L02 gene
1417841_at	1	0	0	1	0	1	0	0	1.04	1.13	2.91	-1.04	-4.45	1.04	-1.6	1	0.977393	0.002217	0.998815	3.3e-05	1	0.137979	Pxmp2	peroxisomal membrane protein 2
1417842_at	0	0	0	0	0	0	0	0	1.04	1.06	1.07	-1.22	1.14	-1.2	1.17	1	0.992289	0.783735	0.521922	0.422911	1	0.432827	Caml	calcium modulating ligand
1417843_s_at	0	0	0	0	0	0	0	0	1.02	-1.3	-1.65	1.39	1.75	1.04	1.04	1	0.919199	0.114712	0.566601	0.048968	1	0.966388	Eps8l2	EPS8-like 2
1417844_at	0	0	0	0	0	0	0	0	1.01	1.19	1.02	-1.28	1.05	-1.09	1.06	1	0.919199	0.963884	0.464425	0.825111	1	0.826355	Med4	mediator of RNA polymerase II transcription, subunit 4 homolog (yeast)
1417846_at	1	0	0	1	0	1	0	0	1.09	-1.06	2.15	-1.06	-2.5	-1.23	-1.27	1	1	0.022791	0.982448	0.003447	1	0.535128	Ulk2	Unc-51 like kinase 2 (C. elegans)
1417847_at	1	0	0	0	0	1	0	0	-1.06	1.02	1.74	-1.16	-2.18	-1.08	-1.18	1	1	0.005192	0.660158	0.00011	1	0.418978	Ulk2	Unc-51 like kinase 2 (C. elegans)
1417850_at	0	0	0	0	0	0	0	0	1.41	1.13	1.1	1.12	1.52	-1.12	1.18	1	0.972548	0.810107	0.877727	0.094609	1	0.635467	Rb1	retinoblastoma 1
1417851_at	0	0	0	0	0	0	0	0	1.49	-1.19	1.15	1.08	-1.48	-1.64	-1.91	1	0.9202	0.623498	0.922832	0.069251	0.794237	0.01104	Cxcl13	chemokine (C-X-C motif) ligand 13
1417852_x_at	1	0	0	0	0	1	0	1	1.06	-1.19	-1.35	1.44	3.13	1.15	2.19	1	0.919199	0.168406	0.400942	1.6e-05	1	0.001285	Clca1	chloride channel calcium activated 1
1417854_at	0	0	0	0	0	0	0	0	1	-1.05	1.1	-1	-1.23	-1.05	-1.12	1	0.961793	0.39692	1	0.023894	1	0.283571	Map2k5	mitogen-activated protein kinase kinase 5
1417856_at	1	0	0	1	0	1	0	0	1.05	-1	-5.48	1.05	6.39	-1	1.11	1	1	0	0.926676	0	1	0.569614	Relb	avian reticuloendotheliosis viral (v-rel) oncogene related B
1417857_at	0	0	0	0	0	0	0	0	1.04	1.14	1.33	-1.09	-1.36	1.01	-1.07	1	0.919199	0.063617	0.808784	0.02695	1	0.773147	Mmaa	methylmalonic aciduria (cobalamin deficiency) type A
1417861_at	0	0	0	0	0	0	0	0	1.08	1.14	-1.02	-1.17	1.02	-1.11	-1.08	1	0.919199	0.944736	0.521922	0.899379	1	0.681428	Ccnc	cyclin C
1417864_at	0	0	0	0	0	0	0	0	-1.09	1.19	1.16	-1.18	-1.63	1.1	-1.29	1	0.919199	0.47566	0.627247	0.005443	1	0.191699	Pgk1	phosphoglycerate kinase 1
1417865_at	0	0	0	0	0	0	0	0	-1.07	1.17	-1.09	-1.04	1.59	1.2	1.55	1	0.919199	0.588899	0.948644	0.001122	1	0.004248	Tnfaip1	tumor necrosis factor, alpha-induced protein 1 (endothelial)
1417866_at	0	0	0	0	0	0	0	0	-1.13	-1.05	-1.32	1.01	1.61	1.09	1.38	1	1	0.072866	1	0.00173	1	0.042236	Tnfaip1	tumor necrosis factor, alpha-induced protein 1 (endothelial)
1417868_a_at	1	0	0	0	0	1	0	0	1.09	-1.01	-1.43	-1.03	2.13	-1.13	1.36	1	1	0.026128	0.970706	4.2e-05	1	0.057949	Ctsz	cathepsin Z
1417869_s_at	1	0	0	0	0	1	0	0	1.11	1.16	-1.35	-1.19	2.33	-1.14	1.56	1	0.947965	0.263064	0.743395	0.001246	1	0.10235	Ctsz	cathepsin Z
1417870_x_at	1	0	0	0	0	1	0	0	1.09	1.21	-1.49	-1.26	2.24	-1.13	1.38	1	0.929154	0.170883	0.666714	0.003427	1	0.294044	Ctsz	cathepsin Z
1417871_at	1	0	0	0	0	0	0	1	1.69	1.55	-1.47	-1.1	-1.31	-1.2	-3.25	1	0.919199	0.412422	0.965755	0.51789	1	0.010649	Hsd17b7	hydroxysteroid (17-beta) dehydrogenase 7
1417872_at	0	0	0	0	0	0	0	0	1.08	-1.07	-1.03	1.28	-1.3	1.11	-1.45	1	0.992702	0.939868	0.47684	0.12264	1	0.055878	Fhl1	four and a half LIM domains 1
1417873_at	0	0	0	0	0	0	0	0	1.2	1.04	-1.11	-1	-1.02	-1.16	-1.36	1	1	0.68725	1	0.957301	1	0.141336	Pwp1	PWP1 homolog (S. cerevisiae)
1417874_at	0	0	0	0	0	0	0	0	1.06	1.19	1.1	-1.26	1.41	-1.12	1.46	1	0.919199	0.614135	0.458584	0.021934	1	0.02575	Tmem9b	TMEM9 domain family, member B
1417875_at	0	0	0	0	0	0	0	0	-1.01	1.08	-1.13	-1.33	-1.11	-1.22	-1.24	1	0.964537	0.516	0.396614	0.522714	1	0.215262	Ddx50	DEAD (Asp-Glu-Ala-Asp) box polypeptide 50
1417876_at	1	0	0	0	0	1	0	1	1.05	-1.31	1.3	1.71	2.9	1.24	3.6	1	0.919199	0.499637	0.420704	0.002131	1	0.001351	Fcgr1	Fc receptor, IgG, high affinity I
1417877_at	0	0	0	0	0	0	0	0	1.31	1.21	1.23	1.29	-1.66	1.19	-1.77	1	0.964537	0.681892	0.757581	0.15969	1	0.177411	Eepd1	endonuclease/exonuclease/phosphatase family domain containing 1
1417879_at	0	0	0	0	0	0	0	0	-1.52	1.13	1.19	-1.31	-1.54	1.31	1.18	1	0.961793	0.546257	0.544037	0.051566	1	0.593469	Nenf	neuron derived neurotrophic factor
1417880_at	1	0	0	0	0	1	0	1	-1.35	1.25	2.24	-2.13	-24.35	-1.26	-8.07	1	0.981614	0.177172	0.486186	1.3e-05	1	0.001614	G6pc	glucose-6-phosphatase, catalytic
1417882_at	0	0	0	0	0	0	0	0	-1.03	1.07	1.09	-1.01	1.02	1.08	1.15	1	0.933948	0.396441	0.996239	0.88076	1	0.178804	Slc39a3	solute carrier family 39 (zinc transporter), member 3
1417883_at	1	0	0	1	0	1	0	0	-1	1.46	2.49	-1.65	-4.37	-1.13	-1.75	1	0.919199	0.026432	0.487501	0.000423	1	0.181	Gstt2	glutathione S-transferase, theta 2
1417884_at	1	0	0	0	0	1	0	0	1.14	-1.17	-1.77	1.25	3.54	-1.06	1.76	1	0.978872	0.150526	0.792018	0.001311	1	0.17199	Slc16a6	solute carrier family 16 (monocarboxylic acid transporters), member 6
1417886_at	1	0	0	0	0	1	0	0	1.14	1.3	-1.51	-1.35	2.9	-1.19	1.68	1	0.919199	0.079693	0.485456	6.8e-05	1	0.032315	Ints5	integrator complex subunit 5
1417888_at	0	0	0	0	0	0	0	0	-1.01	-1.01	-1.06	-1.01	1.05	-1.01	1	1	1	0.632489	1	0.583732	1	1	Trim13	tripartite motif-containing 13
1417890_at	0	0	0	0	0	0	0	0	1.07	1.08	1	1.02	1	1.03	-1.07	1	0.919199	1	0.989026	1	1	0.586636	Pdxp	pyridoxal (pyridoxine, vitamin B6) phosphatase
1417891_at	0	0	0	0	0	0	0	0	-1.15	1.15	-1.55	-1.34	1.33	-1.01	-1.01	1	0.923545	0.027948	0.426722	0.09309	1	1	Spsb3	splA/ryanodine receptor domain and SOCS box containing 3
1417892_a_at	1	0	0	1	0	1	0	0	1.08	1.15	2.35	-1.31	-4.11	-1.23	-1.89	1	0.947965	0.002552	0.547402	8e-06	1	0.013986	Sirt3	sirtuin 3 (silent mating type information regulation 2, homolog) 3 (S. cerevisiae)
1417893_at	0	0	0	0	0	0	0	0	1.03	1.07	-1.02	-1.03	-1.06	1.01	-1.12	1	0.919199	0.879487	0.898354	0.496371	1	0.263042	Sfxn3	sideroflexin 3
1417894_at	0	0	0	0	0	0	0	0	1.13	1.1	-1.1	-1.02	1.1	-1.04	-1.13	1	0.929154	0.558247	1	0.470017	1	0.460564	Gpr97	G protein-coupled receptor 97
1417896_at	1	0	0	1	0	1	0	0	1.11	1.06	-2.55	1.08	3.48	1.03	1.23	1	1	0.000208	0.875471	2e-06	1	0.311327	Tjp3	tight junction protein 3
1417898_a_at	1	0	0	0	0	1	0	1	1.03	-1.05	-1.41	-1.08	12.76	-1.18	8.77	1	1	0.208116	0.934893	0	1	1e-06	Gzma	granzyme A
1417900_a_at	1	0	0	0	0	1	0	0	-1.2	1.4	2.19	-1.01	-3.67	1.65	-1.4	1	0.919199	0.053772	1	0.001237	1	0.464225	Vldlr	very low density lipoprotein receptor
1417902_at	0	0	0	0	0	0	0	0	1.13	-1.11	1.33	1.23	-1.79	-1.02	-1.53	1	0.919199	0.042664	0.42013	0.000122	1	0.004207	Slc19a2	solute carrier family 19 (thiamine transporter), member 2
1417903_at	0	0	0	0	0	0	0	0	1.03	1.13	1.02	-1.06	1.07	1.03	1.05	1	0.919199	0.952305	0.799792	0.490627	1	0.703574	Dfna5h	deafness, autosomal dominant 5 homolog (human)
1417904_at	1	0	0	0	0	1	0	0	1.36	1.38	2.82	-1.08	-6.71	-1.06	-3.24	1	0.96473	0.134448	1	0.004016	1	0.099501	Dclre1a	DNA cross-link repair 1A, PSO2 homolog (S. cerevisiae)
1417907_at	0	0	0	0	0	0	0	0	-1.04	-1.13	1.14	1.02	-1.23	-1.06	-1.05	1	0.955896	0.637693	1	0.30573	1	0.921814	Ube2l3	ubiquitin-conjugating enzyme E2L 3
1417908_s_at	0	0	0	0	0	0	0	0	-1.16	1.27	1.08	-1.4	-1.31	1.05	-1.04	1	0.919199	0.678452	0.261697	0.045334	1	0.873276	Ube2l3	ubiquitin-conjugating enzyme E2L 3
1417909_at	0	0	0	0	0	0	0	0	1.04	1.08	1.13	-1.11	-1.39	-1.06	-1.27	1	0.929154	0.323532	0.633781	0.003425	1	0.043055	Serpinc1	serine (or cysteine) peptidase inhibitor, clade C (antithrombin), member 1
1417911_at	0	0	0	0	0	0	0	0	-1	1.05	1.1	-1	1.01	1.05	1.11	1	0.949228	0.323532	1	0.965827	1	0.301678	Ccna2	cyclin A2
1417912_at	0	0	0	0	0	0	0	0	-1.02	1.05	1.18	-1.23	-1.58	-1.14	-1.31	1	0.988739	0.209222	0.409295	0.000532	1	0.040183	Tmem93	transmembrane protein 93
1417913_at	0	0	0	0	0	0	0	0	-1.04	1.32	1.59	-1.34	-1.53	1.02	1.08	1	0.919199	0.030169	0.458621	0.025607	1	0.803106	Gins4	GINS complex subunit 4 (Sld5 homolog)
1417914_at	0	0	0	0	0	0	0	0	1.06	-1.13	1.1	1.1	1.18	-1.1	1.22	1	0.925479	0.689955	0.823965	0.320908	1	0.317327	Rap2b	RAP2B, member of RAS oncogene family
1417916_a_at	1	0	0	0	0	1	0	0	1.03	1.1	-1.2	-1.25	2.08	-1.17	1.68	1	0.949228	0.300086	0.477722	0.000112	1	0.004863	Fxc1	fractured callus expressed transcript 1
1417918_at	0	0	0	0	0	0	0	0	1.05	1.17	1.4	-1.22	-1.07	-1.1	1.25	1	0.919199	0.05357	0.523203	0.721367	1	0.223375	Mrpl11	mitochondrial ribosomal protein L11
1417919_at	0	0	0	0	0	0	0	0	1.08	1.17	1.03	-1.11	-1.07	-1.03	-1.13	1	0.935822	0.973186	0.872862	0.796532	1	0.707174	Ppp1r7	protein phosphatase 1, regulatory (inhibitor) subunit 7
1417921_at	1	0	0	0	0	1	0	1	-1.13	1.27	-1.21	-1.43	2.59	1	2.41	1	0.919199	0.244767	0.280118	6e-06	1	3.3e-05	2610029G23Rik	RIKEN cDNA 2610029G23 gene
1417922_at	0	0	0	0	0	0	0	0	-1.13	-1.13	1	1.07	1.02	1.07	1.16	1	0.923545	1	0.891837	0.947416	1	0.460164	Kbtbd4	kelch repeat and BTB (POZ) domain containing 4
1417926_at	0	0	0	0	0	0	0	0	1.11	-1.08	1.05	1.13	1.03	-1.06	-1.03	1	0.974633	0.888564	0.741858	0.90907	1	0.944043	Ncapg2	non-SMC condensin II complex, subunit G2
1417927_at	0	0	0	0	0	0	0	0	-1.11	1.07	-1.53	-1.1	1.02	1.07	-1.36	1	0.965921	0.004582	0.7177	0.926012	1	0.029793	Ddx19a	DEAD (Asp-Glu-Ala-Asp) box polypeptide 19a
1417930_at	0	0	0	0	0	0	0	0	1.17	-1.01	1.05	1.19	1.16	1.01	1.04	1	1	0.678217	0.317753	0.058421	1	0.76716	Nab2	Ngfi-A binding protein 2
1417931_at	0	0	0	0	0	0	0	0	-1.09	1.15	-1.15	-1.11	1.27	1.13	1.21	1	0.919199	0.513556	0.801249	0.142174	1	0.342492	Ndst2	N-deacetylase/N-sulfotransferase (heparan glucosaminyl) 2
1417932_at	1	0	0	1	0	0	0	0	1.11	1.08	3.08	1.1	-1.66	1.07	1.67	1	1	0.000559	0.902924	0.030536	1	0.055296	Il18	interleukin 18
1417934_at	0	0	0	0	0	0	0	0	-1.01	1.22	1.3	-1.08	-1.41	1.13	-1.07	1	0.919199	0.102939	0.836384	0.020427	1	0.756344	Dnajc4	DnaJ (Hsp40) homolog, subfamily C, member 4
1417935_at	0	0	0	0	0	0	0	0	1.09	-1.01	1.48	1.17	-1.74	1.06	-1.28	1	1	0.015601	0.586119	0.000542	1	0.125282	Mkrn2	makorin, ring finger protein, 2
1417936_at	0	0	0	0	0	0	0	0	1.03	1.11	1.09	-1.21	1.56	-1.13	1.64	1	0.929154	0.64357	0.486715	0.002729	1	0.003042	Ccl9	chemokine (C-C motif) ligand 9
1417937_at	1	0	0	0	0	1	0	0	1.01	-1.29	-1.69	-1.04	2.06	-1.35	1.21	1	0.919199	0.013456	0.983712	0.000558	1	0.410687	Dact1	dapper homolog 1, antagonist of beta-catenin (xenopus)
1417938_at	0	0	0	0	0	0	0	0	-1.01	1	1.59	-1.01	1.16	1	1.87	1	1	0.184964	1	0.676641	1	0.079399	Rad51ap1	RAD51 associated protein 1
1417941_at	0	0	0	0	0	0	0	0	1.21	1.19	1.28	-1.16	-1.13	-1.18	-1.07	1	0.919199	0.161923	0.655986	0.453177	1	0.800395	Nanp	N-acetylneuraminic acid phosphatase
1417946_at	0	0	0	0	0	0	0	0	1.13	1.05	1.53	-1.03	-1.47	-1.1	-1.09	1	1	0.015597	0.993283	0.013245	1	0.719713	Abhd3	abhydrolase domain containing 3
1417947_at	0	0	0	0	0	0	0	0	-1	1.18	1.27	-1.1	1.27	1.08	1.61	1	0.919199	0.065699	0.707259	0.039511	1	0.00106	Pcna	proliferating cell nuclear antigen
1417948_s_at	0	0	0	0	0	0	0	0	1.08	1.06	1.27	-1.2	-1.11	-1.22	1.05	1	1	0.508442	0.794467	0.755717	1	0.946217	Ilf2	interleukin enhancer binding factor 2
1417949_at	0	0	0	0	0	0	0	0	1.07	-1.01	-1.11	1.03	1.13	-1.05	-1.04	1	1	0.246583	0.927091	0.100379	1	0.697942	Ilf2	interleukin enhancer binding factor 2
1417950_a_at	0	0	0	0	0	0	0	0	1.03	-1.06	1.29	1.08	-1.4	-1.02	-1.12	1	0.960277	0.035866	0.767157	0.002943	1	0.37767	Apoa2	apolipoprotein A-II
1417951_at	0	0	0	0	0	0	0	0	-1.62	1.29	1.15	-1.61	-1.63	1.31	1.15	1	0.919199	0.679609	0.390211	0.04472	1	0.69882	Eno3	enolase 3, beta muscle
1417952_at	0	0	0	0	0	0	0	0	-1.04	1.7	1.21	-1.73	-1.25	1.02	1	1	0.919199	0.488416	0.270755	0.311982	1	1	Cyp2j6	cytochrome P450, family 2, subfamily j, polypeptide 6
1417953_at	0	0	0	0	0	0	0	0	1.3	1.19	1.21	-1.15	-1.17	-1.26	-1.26	1	0.919199	0.383795	0.742814	0.425171	1	0.308616	D6Wsu176e	DNA segment, Chr 6, Wayne State University 176, expressed
1417955_at	1	0	0	0	0	0	0	1	-1.14	-1.19	1.03	1.1	1.86	1.05	2.18	1	0.935829	0.974249	0.925791	0.019972	1	0.011387	Ccdc71	coiled-coil domain containing 71
1417961_a_at	1	0	0	1	0	1	0	1	1.12	-1.29	-2.29	1.93	26.1	1.33	10.19	1	0.919199	0.007687	0.261697	0	1	1e-06	Trim30	tripartite motif-containing 30
1417962_s_at	1	0	0	1	0	1	0	1	1.19	1.07	2	-1.06	-3.7	-1.17	-2.19	1	1	0.008448	0.965002	1.6e-05	1	0.003596	Ghr	growth hormone receptor
1417963_at	1	0	0	1	0	1	0	0	-1.47	1.19	2.02	-1.14	-4.41	1.54	-1.49	1	0.961334	0.04539	0.900732	0.000114	1	0.283816	Pltp	phospholipid transfer protein
1417964_at	1	0	0	0	0	1	0	0	1.04	1.01	-1.7	-1	2.11	-1.03	1.2	1	1	0.019062	1	0.000727	1	0.461594	Ap3d1	adaptor-related protein complex 3, delta 1 subunit
1417965_at	0	0	0	0	0	0	0	0	-1.02	1.02	-1.28	-1.04	1.47	1.01	1.18	1	1	0.245124	0.974434	0.036991	1	0.48768	Plekha1	pleckstrin homology domain containing, family A (phosphoinositide binding specific) member 1
1417966_at	0	0	0	0	0	0	0	0	1.13	1.27	1.37	-1.44	-1.48	-1.27	-1.22	1	0.919199	0.181791	0.412674	0.05966	1	0.463442	Mrpl39	mitochondrial ribosomal protein L39
1417967_at	0	0	0	0	0	0	0	0	1.12	1.13	-1.11	1.02	1.42	1.03	1.14	1	0.931319	0.634824	1	0.036321	1	0.554067	Mms19	MMS19 (MET18 S. cerevisiae)
1417968_a_at	1	0	0	1	0	1	0	0	1.04	-1.07	-2.7	1	3.25	-1.11	1.16	1	1	0.00056	1	2.1e-05	1	0.595304	Mbd1	methyl-CpG binding domain protein 1
1417969_at	1	0	0	1	0	0	0	1	1.11	-1.12	-2.97	-1.05	1.63	-1.3	-2.02	1	0.981929	0.002121	0.993289	0.072246	1	0.027994	Fbxo31	F-box protein 31
1417970_at	0	0	0	0	0	0	0	0	1.23	-1.02	1.35	1.16	1.46	-1.08	1.61	1	1	0.12215	0.67952	0.027864	1	0.017852	Atp5s	ATP synthase, H+ transporting, mitochondrial F0 complex, subunit s
1417972_s_at	0	0	0	0	0	0	0	0	-1.02	1.13	1.45	-1.45	-1.26	-1.25	1.18	1	0.946436	0.080333	0.394139	0.231755	1	0.496739	Pop5	processing of precursor 5, ribonuclease P/MRP family (S. cerevisiae)
1417973_at	0	0	0	0	0	0	0	0	1.14	-1.06	-1.2	-1	1.07	-1.21	-1.27	1	1	0.397917	1	0.762109	1	0.253027	Itih1	inter-alpha trypsin inhibitor, heavy chain 1
1417974_at	0	0	0	0	0	0	0	0	-1.08	1.02	-1.42	-1.11	1.57	-1.01	1.19	1	1	0.018486	0.710167	0.001472	1	0.251524	Kpna4	karyopherin (importin) alpha 4
1417976_at	1	0	0	0	0	1	0	1	-1.01	-1.05	-1.49	1.03	10.69	-1.01	7.23	1	1	0.02693	0.979876	0	1	0	Ada	adenosine deaminase
1417977_at	1	0	0	0	0	1	0	1	-1.06	-1.14	-1.16	1.58	5	1.47	4.59	1	0.926053	0.477348	0.213309	0	0.800062	1e-06	Eif4e3	eukaryotic translation initiation factor 4E member 3
1417978_at	1	0	0	0	0	1	0	1	1.12	-1.41	-1.02	1.59	6.53	1.01	5.72	1	0.919199	0.980408	0.29897	0	1	1e-06	Eif4e3	eukaryotic translation initiation factor 4E member 3
1417980_a_at	0	0	0	0	0	0	0	0	-1.14	1.38	-1.56	-1.25	1.88	1.26	1.37	1	0.92284	0.347107	0.838451	0.11699	1	0.561611	Insig2	insulin induced gene 2
1417981_at	1	0	0	0	0	1	0	0	-1.14	1.03	-1.65	-1.02	2.35	1.16	1.63	1	1	0.209088	1	0.016732	1	0.240676	Insig2	insulin induced gene 2
1417982_at	1	0	0	0	0	1	0	0	-1.1	1.25	-1.62	-1.25	2.37	1.1	1.62	1	0.954478	0.254739	0.810539	0.021475	1	0.280237	Insig2	insulin induced gene 2
1417983_a_at	1	0	0	1	0	1	0	0	1.23	1.09	-2.92	-1.13	4.46	-1.28	1.24	1	0.988739	0.000609	0.834865	5e-06	1	0.448703	Ube2v2	ubiquitin-conjugating enzyme E2 variant 2
1417984_at	0	0	0	0	0	0	0	0	1.29	1.07	1.05	-1.05	-1.27	-1.26	-1.56	1	1	0.920331	0.982976	0.291556	1	0.089712	Ube2v2	ubiquitin-conjugating enzyme E2 variant 2
1417987_at	0	0	0	0	0	0	0	0	-1.03	1.04	1.07	-1.35	-1.4	-1.26	-1.27	1	1	0.837047	0.44034	0.065384	1	0.276703	Btd	biotinidase
1417991_at	1	0	0	0	0	1	0	0	1.09	1.18	1.48	-2.07	-2.11	-1.92	-1.56	1	0.925073	0.102294	0.085918	0.001591	0.569804	0.069579	Dio1	deiodinase, iodothyronine, type I
1417995_at	0	0	0	0	0	0	0	0	-1	-1.01	-1.28	1.01	1.29	-1	1	1	1	0.034701	1	0.016579	1	1	Ptpn22	protein tyrosine phosphatase, non-receptor type 22 (lymphoid)
1417998_at	0	0	0	0	0	0	0	0	1.03	-1.01	-1.05	-1.14	1.5	-1.19	1.38	1	1	0.758179	0.544383	0.000668	1	0.008736	Ptges3	prostaglandin E synthase 3 (cytosolic)
1417999_at	0	0	0	0	0	0	0	0	1.16	-1.13	1.57	1.18	-1.64	-1.11	-1.21	1	0.923545	0.011188	0.59525	0.00243	1	0.293022	Itm2b	integral membrane protein 2B
1418000_a_at	0	0	0	0	0	0	0	0	1.07	1.02	1.1	-1.02	-1.29	-1.07	-1.25	1	1	0.393079	0.974434	0.009545	1	0.039793	Itm2b	integral membrane protein 2B
1418001_at	0	0	0	0	0	0	0	0	-1.15	1.01	1.07	-1.03	-1.09	1.13	1.13	1	1	0.750976	0.993283	0.580771	1	0.507074	Itm2b	integral membrane protein 2B
1418002_at	0	0	0	0	0	0	0	0	1.03	1.04	1.28	-1.04	-1.62	-1.03	-1.3	1	0.989077	0.037252	0.93293	0.000171	1	0.029527	Higd2a	HIG1 domain family, member 2A
1418004_a_at	1	0	0	0	0	1	0	1	1.04	1.02	-1.38	-1.04	3.41	-1.06	2.39	1	1	0.072165	0.971841	1e-06	1	8.7e-05	Tmem176b	transmembrane protein 176B
1418005_at	1	0	0	0	0	1	0	0	-1.01	1.42	1.52	-1.38	-2.4	1.04	-1.56	1	0.919199	0.155295	0.545032	0.002244	1	0.141813	Sdhb	succinate dehydrogenase complex, subunit B, iron sulfur (Ip)
1418006_at	0	0	0	0	0	0	0	0	-1.03	1.05	-1.48	1.01	1.19	1.1	-1.21	1	1	0.138423	1	0.488522	1	0.548393	Zc3h18	zinc finger CCCH-type containing 18
1418007_at	0	0	0	0	0	0	0	0	1.06	-1.08	-1.24	1.1	1.22	-1.04	-1.07	1	0.961334	0.151946	0.760408	0.121371	1	0.725248	1810007M14Rik	RIKEN cDNA 1810007M14 gene
1418008_at	0	0	0	0	0	0	0	0	-1.06	1.09	-1.12	-1.01	1.09	1.15	1.03	1	0.922541	0.375635	1	0.471644	1	0.910488	1810007M14Rik	RIKEN cDNA 1810007M14 gene
1418010_a_at	0	0	0	0	0	0	0	0	1.04	1.08	-1.09	-1.09	1.49	-1.05	1.31	1	0.97325	0.684108	0.833233	0.013584	1	0.131033	Sh3glb1	SH3-domain GRB2-like B1 (endophilin)
1418011_a_at	0	0	0	0	0	0	0	0	1.02	1.03	-1.09	-1.02	1.08	-1.02	-1.04	1	1	0.30927	0.951697	0.321947	1	0.764581	Sh3glb1	SH3-domain GRB2-like B1 (endophilin)
1418012_at	0	0	0	0	0	0	0	0	1.22	-1.06	-1.14	1.16	1.4	-1.11	1	1	0.996264	0.505184	0.648056	0.037173	1	1	Sh3glb1	SH3-domain GRB2-like B1 (endophilin)
1418013_at	1	0	0	1	0	1	0	0	1.14	1.1	3.76	-1.14	-6.5	-1.19	-1.98	1	0.991994	0.000254	0.844771	1e-06	1	0.016203	Cml1	camello-like 1
1418014_a_at	0	0	0	0	0	0	0	0	1.02	-1.03	-1.02	-1.1	1.22	-1.15	1.17	1	1	0.969681	0.782071	0.155255	1	0.357712	B4galt1	UDP-Gal:betaGlcNAc beta 1,4- galactosyltransferase, polypeptide 1
1418015_at	0	0	0	0	0	0	0	0	-1.16	1.07	-1.69	-1.07	1.3	1.16	-1.11	1	1	0.076632	0.95981	0.329356	1	0.8048	Pum2	pumilio 2 (Drosophila)
1418016_at	0	0	0	0	0	0	0	0	1.2	-1.01	-1.15	1.06	1.23	-1.15	-1.13	1	1	0.487153	0.927091	0.20342	1	0.588104	Pum2	pumilio 2 (Drosophila)
1418017_at	0	0	0	0	0	0	0	0	1.08	-1.04	-1.29	-1.01	1.48	-1.13	1.06	1	1	0.067531	1	0.003586	1	0.771901	Pum2	pumilio 2 (Drosophila)
1418018_at	0	0	0	0	0	0	0	0	1.02	1.09	-1.13	-1.06	1.12	1.01	-1.03	1	0.919199	0.256274	0.801249	0.23323	1	0.886506	Cpd	carboxypeptidase D
1418019_at	0	0	0	0	0	0	0	0	-1.06	-1	-1.42	-1.09	1.06	-1.02	-1.27	1	1	0.038989	0.836384	0.764555	1	0.180896	Cpd	carboxypeptidase D
1418020_s_at	0	0	0	0	0	0	0	0	-1.05	1.36	-1.45	-1.28	1.53	1.11	1.11	1	0.919199	0.152392	0.595517	0.063636	1	0.786759	Cpd	carboxypeptidase D
1418021_at	0	0	0	0	0	0	0	0	1.01	-1.06	-1.2	1.11	1.68	1.04	1.38	1	0.992418	0.281453	0.753707	0.001702	1	0.060039	C4b	complement component 4B (Childo blood group)
1418022_at	0	0	0	0	0	0	0	0	-1.02	-1.05	-1.09	-1.16	-1.03	-1.2	-1.11	1	1	0.671838	0.62556	0.874043	1	0.614473	Narg1	NMDA receptor-regulated gene 1
1418023_at	0	0	0	0	0	0	0	0	1.11	-1.13	-1.32	1.01	1.62	-1.24	1.11	1	0.935822	0.168874	1	0.009227	1	0.683022	Narg1	NMDA receptor-regulated gene 1
1418024_at	0	0	0	0	0	0	0	0	1.46	1.22	-1.27	-1.08	1.89	-1.29	1.03	1	0.956291	0.588435	0.975504	0.056856	1	0.994508	Narg1	NMDA receptor-regulated gene 1
1418025_at	0	0	0	0	0	0	0	0	1.11	1.16	1.1	-1.03	-1.66	1.01	-1.68	1	0.935822	0.764495	1	0.018811	1	0.035629	Bhlhb2	basic helix-loop-helix domain containing, class B2
1418028_at	1	0	0	1	0	1	0	1	1.13	1.27	5.16	-1.16	-24.83	-1.03	-5.43	1	0.993925	0.028812	0.971841	9.4e-05	1	0.026477	Dct	dopachrome tautomerase
1418029_at	0	0	0	0	0	0	0	0	1.27	1.24	1.12	-1.09	1.54	-1.12	1.35	1	0.919199	0.729086	0.904833	0.049151	1	0.250311	Faim	Fas apoptotic inhibitory molecule
1418030_at	1	0	0	1	0	1	0	0	1	-1.03	-3.09	1.03	5.98	1	1.94	1	1	0.001751	1	7e-06	1	0.038105	Slco3a1	solute carrier organic anion transporter family, member 3a1
1418031_at	0	0	0	0	0	0	0	0	-1.07	1.28	-1.36	-1.27	1.95	1.08	1.53	1	0.919199	0.123462	0.512936	0.000978	1	0.04028	Myo9b	myosin IXb
1418033_s_at	0	0	0	0	0	0	0	0	-1.05	1.04	-1.24	-1.02	1.21	1.07	1.03	1	1	0.157841	0.993613	0.144702	1	0.903136	Zkscan6	zinc finger with KRAB and SCAN domains 6
1418034_at	0	0	0	0	0	0	0	0	-1.04	1.13	1.48	-1.16	-1.55	1	-1.01	1	0.919199	0.004231	0.499506	0.00057	1	0.97937	Mrps9	mitochondrial ribosomal protein S9
1418036_at	0	0	0	0	0	0	0	0	1.12	1.05	1.13	1.03	1.19	-1.03	1.21	1	0.988739	0.356959	0.956422	0.126959	1	0.159116	Prim2	DNA primase, p58 subunit
1418037_at	1	0	0	0	0	1	0	0	1.07	1.18	-1.37	-1.17	2.14	-1.07	1.47	1	0.919199	0.03432	0.54415	1.8e-05	1	0.01266	C4bp	complement component 4 binding protein
1418038_s_at	0	0	0	0	0	0	0	0	1.09	1.08	1.06	-1.03	1	-1.04	-1.03	1	0.919199	0.617631	0.903405	1	1	0.854129	Dusp19	dual specificity phosphatase 19
1418039_at	0	0	0	0	0	0	0	0	1.13	1.05	1	1.16	1.16	1.07	1.02	1	1	1	0.675464	0.377511	1	0.961815	Rabl3	RAB, member of RAS oncogene family-like 3
1418040_at	0	0	0	0	0	0	0	0	-1.5	1.03	1.47	-1.34	-1.6	1.15	1.38	1	1	0.274805	0.648743	0.126668	1	0.400923	Tmem186	transmembrane protein 186
1418041_at	0	0	0	0	0	0	0	0	1.06	1	-1.05	-1.01	1.02	-1.06	-1.09	1	1	0.635655	1	0.836475	1	0.358519	Tmem186	transmembrane protein 186
1418044_at	0	0	0	0	0	0	0	0	1.01	-1.01	-1.05	-1.09	-1.06	-1.12	-1.12	1	1	0.716914	0.632948	0.548635	1	0.284427	A630042L21Rik	RIKEN cDNA A630042L21 gene
1418045_at	1	0	0	0	0	1	0	1	1.01	-1.13	-1.57	1.07	7	-1.07	4.41	1	0.936384	0.028457	0.920836	0	1	2e-06	Inpp1	inositol polyphosphate-1-phosphatase
1418048_at	0	0	0	0	0	0	0	0	1.15	1.15	1.97	-1.08	-1.49	-1.07	1.15	1	0.919199	0.001439	0.873137	0.015018	1	0.500479	1110059G10Rik	RIKEN cDNA 1110059G10 gene
1418049_at	0	0	0	0	0	0	0	0	-1.02	-1.11	-1.01	1.06	-1	-1.03	1	1	0.919199	0.974713	0.788387	0.991937	1	1	Ltbp3	latent transforming growth factor beta binding protein 3
1418050_at	1	0	0	0	0	1	0	1	1.06	-1.12	1.41	1.02	-3.08	-1.17	-2.33	1	0.951734	0.094931	1	1.1e-05	1	0.000426	Gpld1	glycosylphosphatidylinositol specific phospholipase D1
1418052_at	0	0	0	0	0	0	0	0	1.1	1.17	-1.11	1.27	-1.18	1.36	-1.44	1	0.981614	0.886073	0.797379	0.699967	1	0.444104	Mvk	mevalonate kinase
1418056_at	0	0	0	0	0	0	0	0	1.26	-1.01	-1.02	1.01	1.02	-1.26	-1.26	1	1	0.921638	1	0.87239	0.802758	0.046852	Iqcf3	IQ motif containing F3
1418057_at	0	0	0	0	0	0	0	0	1.03	-1.13	-1	1.07	-1.06	-1.1	-1.1	1	0.919199	1	0.805156	0.626935	1	0.508099	Tiam1	T-cell lymphoma invasion and metastasis 1
1418058_at	1	0	0	0	0	1	0	1	-1.22	1.1	1.62	-1.28	-4.22	1.06	-2.13	1	0.971156	0.037252	0.548882	3e-06	1	0.002476	Eltd1	EGF, latrophilin seven transmembrane domain containing 1
1418059_at	0	0	0	0	0	0	0	0	1.07	1.2	1.74	1.07	-1.94	1.2	-1.2	1	0.919199	0.000583	0.80291	2e-05	1	0.176102	Eltd1	EGF, latrophilin seven transmembrane domain containing 1
1418062_at	0	0	0	0	0	0	0	0	1.08	1	1.46	-1.12	-1.66	-1.21	-1.23	1	1	0.018855	0.706788	0.00119	1	0.210046	Eef1a2	eukaryotic translation elongation factor 1 alpha 2
1418064_at	0	0	0	0	0	0	0	0	-1.02	-1.02	-1.02	-1.07	1.04	-1.07	1.04	1	1	0.979961	0.918291	0.878346	1	0.937505	Tfpt	TCF3 (E2A) fusion partner
1418066_at	0	0	0	0	0	0	0	0	1.11	1.01	1.02	-1.09	1.01	-1.2	-1.07	1	1	0.970749	0.858778	0.974164	1	0.797758	Cfl2	cofilin 2, muscle
1418067_at	0	0	0	0	0	0	0	0	1.01	1.05	1.07	-1.11	-1.56	-1.07	-1.47	1	0.981614	0.676843	0.682441	0.001112	1	0.007568	Cfl2	cofilin 2, muscle
1418069_at	0	0	0	0	0	0	0	0	-1.31	1.34	1.03	-1.05	1.28	1.67	1.73	1	0.919199	0.982208	0.990699	0.380424	0.924143	0.078746	Apoc2	apolipoprotein C-II
1418070_at	0	0	0	0	0	0	0	0	-1	-1.08	-1.29	1.03	1.21	-1.04	-1.07	1	1	0.331715	1	0.423702	1	0.886408	Cdyl	chromodomain protein, Y chromosome-like
1418071_s_at	0	0	0	0	0	0	0	0	1.22	1.12	-1.33	-1.02	1.4	-1.11	-1.16	1	0.935829	0.139535	1	0.049391	1	0.512406	Cdyl	chromodomain protein, Y chromosome-like
1418072_at	0	0	0	0	0	0	0	0	1.11	1.18	-1.04	-1.16	1.39	-1.1	1.2	1	0.919199	0.913508	0.684131	0.055093	1	0.396185	Hist1h2bc	histone cluster 1, H2bc
1418073_at	1	0	0	0	0	1	0	1	1.41	-1.05	-1.03	1.78	7.11	1.2	4.91	1	1	0.979961	0.281336	0	1	1e-05	Acot9	acyl-CoA thioesterase 9
1418075_at	0	0	0	0	0	0	0	0	-1.05	-1.01	1.23	1.01	1.13	1.05	1.46	1	1	0.060806	1	0.208558	1	0.00205	St6galnac4	ST6 (alpha-N-acetyl-neuraminyl-2,3-beta-galactosyl-1,3)-N-acetylgalactosaminide alpha-2,6-sialyltransferase 4
1418077_at	1	0	0	0	0	1	0	1	-1.01	-1.38	-1.67	1.82	5.96	1.34	3.63	1	0.919199	0.024185	0.15068	0	1	1.8e-05	Trim21	tripartite motif-containing 21
1418078_at	1	0	0	1	0	0	0	0	-1.34	-1.31	-2.21	1.11	1.13	1.13	-1.46	1	0.919199	0.027595	0.935167	0.735756	1	0.32274	Psme3	proteaseome (prosome, macropain) 28 subunit, 3
1418079_at	0	0	0	0	0	0	0	0	1.02	1.17	-1.24	-1.21	1.24	-1.05	-1.02	1	0.929154	0.406623	0.682023	0.318858	1	0.994418	Psme3	proteaseome (prosome, macropain) 28 subunit, 3
1418081_at	0	0	0	0	0	0	0	0	1.2	-1.08	1.3	1.2	-1.24	-1.08	-1.14	1	0.964537	0.12215	0.554312	0.155114	1	0.499618	Dnajc30	DnaJ (Hsp40) homolog, subfamily C, member 30
1418082_at	0	0	0	0	0	0	0	0	1.07	1.07	-1.04	-1.01	-1.01	-1.01	-1.11	1	0.95689	0.864919	1	0.980674	1	0.464941	Nmt1	N-myristoyltransferase 1
1418083_at	0	0	0	0	0	0	0	0	1.08	1.02	1.05	-1.2	1.42	-1.27	1.38	1	1	0.809189	0.486715	0.008142	0.924143	0.029369	0610009B22Rik	RIKEN cDNA 0610009B22 gene
1418084_at	1	0	0	1	0	1	0	0	1.11	-1.07	2.17	-1.19	-3.4	-1.41	-1.74	1	1	0.003575	0.706218	2.1e-05	1	0.02551	Nrp1	neuropilin 1
1418085_at	0	0	0	0	0	0	0	0	1.02	1.12	1.07	1.09	-1.29	1.2	-1.22	1	0.97325	0.889089	0.926965	0.311192	1	0.531498	Prkcz	protein kinase C, zeta
1418086_at	0	0	0	0	0	0	0	0	1.07	1.11	1.09	-1.2	1.26	-1.16	1.28	1	0.961334	0.741392	0.620361	0.211677	1	0.250469	Ppp1r14a	protein phosphatase 1, regulatory (inhibitor) subunit 14A
1418087_at	0	0	0	0	0	0	0	0	-1.11	-1.12	-1.31	-1.07	-1.03	-1.09	-1.22	1	0.919199	0.065534	0.850554	0.853634	1	0.191767	Ufd1l	ubiquitin fusion degradation 1 like
1418088_a_at	0	0	0	0	0	0	0	0	1.05	1.49	1.38	-1.26	-1.32	1.12	-1	1	0.919199	0.19372	0.609899	0.211175	1	1	Stx8	syntaxin 8
1418089_at	0	0	0	0	0	0	0	0	-1.01	1.12	1.22	-1.14	1.16	1	1.43	1	0.929154	0.292495	0.707876	0.353815	1	0.050279	Stx8	syntaxin 8
1418090_at	0	0	0	0	0	0	0	0	1.02	1.05	-1.18	1.02	1.3	1.05	1.08	1	1	0.317083	0.998815	0.065468	1	0.70579	Plvap	plasmalemma vesicle associated protein
1418091_at	0	0	0	0	0	0	0	0	1.06	-1.05	1.06	1.03	-1.04	-1.08	-1.04	1	0.951067	0.498776	0.902811	0.594247	1	0.69662	Tcfcp2l1	transcription factor CP2-like 1
1418092_s_at	1	0	0	0	0	1	0	0	-1.05	1.22	-1.5	1.04	2.12	1.34	1.49	1	0.919199	0.125644	0.998815	0.003102	1	0.143822	Trip10	thyroid hormone receptor interactor 10
1418096_at	0	0	0	0	0	0	0	0	1.06	-1.03	-1.03	1.01	-1.01	-1.07	-1.1	1	0.992003	0.775348	0.983731	0.927922	1	0.22322	Dok3	docking protein 3
1418097_a_at	0	0	0	0	0	0	0	0	1.02	-1.11	-1.05	1.06	1.88	-1.07	1.76	1	0.977396	0.924049	0.964226	0.007297	1	0.031133	Crlf2	cytokine receptor-like factor 2
1418098_at	0	0	0	0	0	0	0	0	-1.04	1.07	1.18	-1.22	-1.16	-1.1	1.07	1	0.981285	0.346565	0.510956	0.357086	1	0.794678	Adcy4	adenylate cyclase 4
1418099_at	1	0	0	1	0	0	0	0	-1.13	-1.09	-2	-1.11	1.95	-1.07	1.1	1	0.962769	0.001085	0.780303	0.000346	1	0.666623	Tnfrsf1b	tumor necrosis factor receptor superfamily, member 1b
1418101_a_at	0	0	0	0	0	0	0	0	1.01	1.2	1.05	-1.17	-1.15	1.01	-1.11	1	0.919199	0.821752	0.572422	0.30993	1	0.582935	Rtn3	reticulon 3
1418102_at	0	0	0	0	0	0	0	0	1.22	-1.05	1.07	-1.16	-1.25	-1.49	-1.43	1	1	0.802114	0.70518	0.200781	0.819694	0.077239	Hes1	hairy and enhancer of split 1 (Drosophila)
1418103_at	0	0	0	0	0	0	0	0	1.12	1.04	-1.07	1.04	1.26	-1.03	1.06	1	1	0.756194	0.948275	0.104786	1	0.830335	Slc12a9	solute carrier family 12 (potassium/chloride transporters), member 9
1418104_at	0	0	0	0	0	0	0	0	-1.26	1.07	1.14	-1.26	-1.29	1.07	1.11	1	0.982868	0.547149	0.496662	0.131644	1	0.652983	Nrip3	nuclear receptor interacting protein 3
1418109_at	0	0	0	0	0	0	0	0	-1.01	1.09	-1.01	-1.01	1	1.09	1	1	0.919199	0.960619	1	0.985318	1	1	Gspt2	G1 to S phase transition 2
1418110_a_at	0	0	0	0	0	0	0	0	1	1	1.14	1	1.08	1	1.24	1	1	0.30396	1	0.500963	1	0.097479	Inpp5d	inositol polyphosphate-5-phosphatase D
1418112_at	0	0	0	0	0	0	0	0	1.03	1.16	1.01	-1.22	1.04	-1.08	1.02	1	0.919199	0.990561	0.491169	0.836343	1	0.949723	Mrpl10	mitochondrial ribosomal protein L10
1418113_at	1	0	0	0	0	1	0	0	1.14	1.14	1.68	-1.13	-2.55	-1.13	-1.73	1	0.935714	0.017209	0.792018	7.7e-05	1	0.01322	Cyp2d10	cytochrome P450, family 2, subfamily d, polypeptide 10
1418115_s_at	1	0	0	0	0	1	0	0	1.18	-1.11	1.05	1.56	2.19	1.19	1.95	1	0.936012	0.868177	0.200189	9.4e-05	1	0.001046	Ifrg15	interferon alpha responsive gene
1418116_at	0	0	0	0	0	0	0	0	1.26	-1.09	1.19	1.57	1.85	1.15	1.75	1	0.978872	0.433636	0.29897	0.002527	1	0.011128	Ifrg15	interferon alpha responsive gene
1418117_at	0	0	0	0	0	0	0	0	1.05	-1.02	1.28	1.16	-1.05	1.09	1.17	1	1	0.188213	0.682441	0.83832	1	0.463509	Ndufs4	NADH dehydrogenase (ubiquinone) Fe-S protein 4
1418118_at	1	0	0	0	0	1	0	0	1	1	1.56	-1.15	-2.24	-1.15	-1.43	1	1	0.007862	0.6224	2.1e-05	1	0.027386	Slc22a1	solute carrier family 22 (organic cation transporter), member 1
1418119_at	0	0	0	0	0	0	0	0	-1.02	1.13	-1.08	-1.45	1.35	-1.26	1.28	1	0.92431	0.753909	0.30807	0.055885	1	0.181444	Rbm8a	RNA binding motif protein 8a
1418120_at	1	0	0	0	0	1	0	0	1.16	-1.62	-1.79	1.37	2.03	-1.37	-1.02	1	0.919199	0.021974	0.485635	0.002848	1	0.991584	Rbm8a	RNA binding motif protein 8a
1418121_at	0	0	0	0	0	0	0	0	-1.03	1.29	1.13	-1.27	1.22	1.04	1.43	1	0.919199	0.736566	0.642484	0.442088	1	0.230087	Vrk3	vaccinia related kinase 3
1418123_at	0	0	0	0	0	0	0	0	-1.12	-1.05	1.05	-1.13	-1.13	-1.06	1.04	1	0.981614	0.758356	0.570565	0.252878	1	0.841913	Unc119	unc-119 homolog (C. elegans)
1418124_at	0	0	0	0	0	0	0	0	1.04	1.2	1.21	-1.38	-1.2	-1.19	-1.02	1	0.919199	0.2159	0.311367	0.186685	1	0.952162	Tmem85	transmembrane protein 85
1418125_at	0	0	0	0	0	0	0	0	1.11	-1.03	-1.04	1.18	1.18	1.03	1.03	1	1	0.925271	0.612229	0.308597	1	0.946496	Ino80	INO80 homolog (S. cerevisiae)
1418126_at	1	0	0	1	0	1	0	0	-1	1	-3.32	1	4.22	1	1.27	1	1	0	1	0	1	0.005988	Ccl5	chemokine (C-C motif) ligand 5
1418127_a_at	0	0	0	0	0	0	0	0	1.03	1.31	1.47	-1.25	-1.98	1.02	-1.39	1	0.919199	0.116268	0.627247	0.003751	1	0.201694	Aifm1	apoptosis-inducing factor, mitochondrion-associated 1
1418128_at	0	0	0	0	0	0	0	0	1	-1.01	-1.24	-1.1	-1.04	-1.11	-1.29	1	1	0.094931	0.702238	0.768038	1	0.052842	Adcy6	adenylate cyclase 6
1418129_at	0	0	0	0	0	0	0	0	1.15	-1.72	-1.64	2.31	1.49	1.17	-1.26	1	0.919199	0.527818	0.504089	0.55439	1	0.826733	Dhcr24	24-dehydrocholesterol reductase
1418131_at	1	0	0	0	0	1	0	1	-1.05	-1.46	1.06	2.88	12.82	2.07	14.26	1	0.919199	0.932363	0.075736	0	0.792242	1e-06	Samhd1	SAM domain and HD domain, 1
1418132_a_at	0	0	0	0	0	0	0	0	-1.02	-1.02	-1.44	-1.01	1.44	-1.01	1.02	1	1	0.024789	1	0.011739	1	0.961184	Ubfd1	ubiquitin family domain containing 1
1418133_at	1	0	0	1	0	1	0	0	-1.02	-1.23	-4.4	1.08	5.31	-1.12	1.23	1	0.919199	0.000127	0.934655	5e-06	1	0.538106	Bcl3	B-cell leukemia/lymphoma 3
1418134_at	0	0	0	0	0	0	0	0	1.13	1.07	1.39	-1.08	-1.37	-1.14	-1.11	1	0.970656	0.045094	0.835615	0.031255	1	0.586305	Slc25a46	solute carrier family 25, member 46
1418135_at	0	0	0	0	0	0	0	0	1.12	-1.08	-1.1	1.17	1.18	-1.04	-1.05	1	0.961793	0.598131	0.584405	0.247018	1	0.856676	Aff1	AF4/FMR2 family, member 1
1418136_at	0	0	0	0	0	0	0	0	1.03	1.01	-1.03	1.06	1.08	1.04	1.02	1	1	0.874601	0.837558	0.499971	1	0.954585	Tgfb1i1	transforming growth factor beta 1 induced transcript 1
1418137_at	0	0	0	0	0	0	0	0	1.05	1.27	1.13	-1.34	-1.26	-1.1	-1.17	1	0.919199	0.575467	0.409295	0.158665	1	0.458861	Mrp63	mitochondrial ribosomal protein 63
1418138_at	1	0	0	1	0	1	0	1	1.08	-1.15	3.4	1.12	-7.96	-1.12	-2.54	1	0.974633	0.002238	0.926676	5e-06	1	0.011483	Sult1d1	sulfotransferase family 1D, member 1
1418142_at	0	0	0	0	0	0	0	0	1.12	-1.08	1.09	1.03	-1.22	-1.17	-1.26	1	0.985426	0.74289	0.997676	0.272797	1	0.291549	Kcnj8	potassium inwardly-rectifying channel, subfamily J, member 8
1418144_a_at	0	0	0	0	0	0	0	0	1.1	-1.03	-1.3	1.06	1.19	-1.06	-1.2	1	1	0.061653	0.873697	0.159226	1	0.215262	Pip5k1a	phosphatidylinositol-4-phosphate 5-kinase, type 1 alpha
1418145_at	0	0	0	0	0	0	0	0	-1.08	1.01	1.02	-1.07	-1.07	1.02	1.03	1	1	0.965926	0.873258	0.716128	1	0.930101	Tfip11	tuftelin interacting protein 11
1418146_a_at	0	0	0	0	0	0	0	0	1.22	1	1.22	1.21	-1.55	-1	-1.54	1	1	0.429738	0.665547	0.039444	1	0.07666	Rbl2	retinoblastoma-like 2
1418148_at	0	0	0	0	0	0	0	0	-1.02	1.18	-1.06	-1.07	-1.22	1.13	-1.27	1	0.919199	0.823963	0.898354	0.22148	1	0.217881	Abhd1	abhydrolase domain containing 1
1418151_at	0	0	0	0	0	0	0	0	-1.05	1.08	-1.5	-1.12	1.51	1.01	1.05	1	0.984356	0.060806	0.811285	0.034034	1	0.892201	Mtmr4	myotubularin related protein 4
1418152_at	0	0	0	0	0	0	0	0	-1.02	1.03	1.23	1.12	-1.32	1.18	-1.05	1	1	0.191295	0.725409	0.050056	1	0.867045	Nsbp1	nucleosome binding protein 1
1418153_at	0	0	0	0	0	0	0	0	-1.45	1.2	1.12	-1.43	-1.51	1.22	1.07	1	0.919199	0.667524	0.400942	0.031341	1	0.827689	Lama1	laminin, alpha 1
1418154_at	0	0	0	0	0	0	0	0	-1.02	-1.05	-1.42	1.02	1.85	-1.02	1.33	1	1	0.050213	1	0.000639	1	0.11769	N4bp1	NEDD4 binding protein 1
1418156_at	0	0	0	0	0	0	0	0	1.03	-1.09	-1.35	1.13	1.39	1.01	1	1	0.981614	0.175511	0.803599	0.09567	1	1	Kcne4	potassium voltage-gated channel, Isk-related subfamily, gene 4
1418157_at	0	0	0	0	0	0	0	0	1	-1.03	-1.04	1.01	1.24	-1.03	1.19	1	1	0.92616	1	0.231519	1	0.44028	Nr2f1	nuclear receptor subfamily 2, group F, member 1
1418159_at	0	0	0	0	0	0	0	0	-1	-1.02	-1.19	1	1.07	-1.01	-1.11	1	1	0.131232	1	0.543457	1	0.430731	Tcfcp2	transcription factor CP2
1418162_at	0	0	0	0	0	0	0	0	-1.07	-1.13	1.19	-1.03	1.43	-1.1	1.81	1	0.936384	0.453848	0.993897	0.058814	1	0.00816	Tlr4	toll-like receptor 4
1418163_at	0	0	0	0	0	0	0	0	-1.08	1.01	1.24	1.04	1.29	1.13	1.73	1	1	0.265254	0.97075	0.135912	1	0.007255	Tlr4	toll-like receptor 4
1418164_at	0	0	0	0	0	0	0	0	-1.02	1.05	1.04	-1.05	1.03	1.03	1.1	1	0.933948	0.72675	0.789291	0.711281	1	0.29755	Stx2	syntaxin 2
1418166_at	0	0	0	0	0	0	0	0	1.01	-1.04	1.02	1.03	1.15	-1.02	1.17	1	1	0.954898	0.98551	0.289979	1	0.331443	Il12rb1	interleukin 12 receptor, beta 1
1418168_at	0	0	0	0	0	0	0	0	-1	1.1	-1.14	1.06	-1.45	1.17	-1.65	1	0.992289	0.7069	0.972143	0.134909	1	0.080793	Zcchc14	zinc finger, CCHC domain containing 14
1418169_at	0	0	0	0	0	0	0	0	1.05	1.01	1.01	1.06	-1.02	1.02	-1.06	1	1	0.972276	0.727851	0.84491	1	0.581053	Zcchc14	zinc finger, CCHC domain containing 14
1418170_a_at	0	0	0	0	0	0	0	0	1.08	1.17	-1.02	-1.02	-1.15	1.07	-1.26	1	0.937256	1	1	0.598993	1	0.44641	Zcchc14	zinc finger, CCHC domain containing 14
1418171_at	0	0	0	0	0	0	0	0	1.05	1.14	1.06	1.09	1.14	1.17	1.15	1	0.920545	0.815264	0.852787	0.436046	1	0.508099	Tceal8	transcription elongation factor A (SII)-like 8
1418172_at	1	0	0	1	0	1	0	0	-1.04	1.01	2.36	-1.09	-3.62	-1.04	-1.48	1	1	0.000413	0.864635	1e-06	1	0.044165	Hebp1	heme binding protein 1
1418174_at	1	0	0	1	0	1	0	0	1.42	1.37	11.4	1.16	-17.33	1.12	-2.15	1	0.988022	0.010244	0.991186	0.001357	1	0.451726	Dbp	D site albumin promoter binding protein
1418178_at	0	0	0	0	0	0	0	0	-1.08	-1.07	1	-1.02	-1.1	-1.02	-1.02	1	0.929154	1	0.974151	0.326551	1	0.919298	Ina	internexin neuronal intermediate filament protein, alpha
1418179_at	0	0	0	0	0	0	0	0	-1.01	1.03	1.15	-1.05	-1.14	-1	1.02	1	1	0.35603	0.92471	0.33699	1	0.944346	Atg3	autophagy-related 3 (yeast)
1418180_at	0	0	0	0	0	0	0	0	1.47	-1.07	-1.07	1.33	1.84	-1.19	1.16	1	1	0.917591	0.65526	0.045925	1	0.750245	Sp1	trans-acting transcription factor 1
1418181_at	0	0	0	0	0	0	0	0	1.04	1.11	1.59	-1.15	-1.53	-1.08	-1.01	1	0.933948	0.007135	0.637369	0.004857	1	1	Ptp4a3	protein tyrosine phosphatase 4a3
1418183_a_at	0	0	0	0	0	0	0	0	1.04	1.17	-1.02	1.08	1.05	1.22	-1.01	1	0.919199	0.935179	0.760681	0.731483	0.968727	0.982631	Cyth1	cytohesin 1
1418184_at	0	0	0	0	0	0	0	0	-1.09	-1.13	1	1.06	-1.08	1.03	1.01	1	0.919199	1	0.825502	0.480919	1	0.980345	Cenpm	centromere protein M
1418185_at	0	0	0	0	0	0	0	0	1.08	1.18	1.05	-1.21	1.07	-1.11	1.03	1	0.929154	0.928414	0.686079	0.819892	1	0.959653	4733401H18Rik	RIKEN cDNA 4733401H18 gene
1418186_at	1	0	0	1	0	1	0	0	-1.03	1.11	2.43	-1.11	-4.94	1.03	-1.98	1	0.952022	0.000413	0.816703	0	1	0.001801	Gstt1	glutathione S-transferase, theta 1
1418187_at	0	0	0	0	0	0	0	0	-1.28	1.34	-1.24	-1.51	1.78	1.13	1.83	1	0.919199	0.588631	0.503714	0.058021	1	0.084535	Ramp2	receptor (calcitonin) activity modifying protein 2
1418188_a_at	0	0	0	0	0	0	0	0	2.35	1.7	-1.87	1.69	3.66	1.23	-1.2	1	0.95947	0.606473	0.826778	0.156866	1	0.933714	Ramp2	receptor (calcitonin) activity modifying protein 2
1418189_s_at	0	0	0	0	0	0	0	0	1.93	1.83	-1.88	1.28	2.64	1.21	-1.37	1	0.933948	0.565704	0.951495	0.255423	1	0.83356	Ramp2	receptor (calcitonin) activity modifying protein 2
1418190_at	1	0	0	0	0	1	0	0	1.16	1	1.78	-1.02	-2.3	-1.19	-1.51	1	1	0.005815	1	9.9e-05	1	0.038636	Pon1	paraoxonase 1
1418191_at	1	0	0	0	0	1	0	1	1.1	-1.26	-1.79	2.97	23.65	2.14	12.01	1	0.929154	0.101269	0.084564	0	0.792242	3e-06	Usp18	ubiquitin specific peptidase 18
1418192_at	0	0	0	0	0	0	0	0	1.02	-1.07	-1.3	1.01	1.3	-1.07	-1.02	1	0.962993	0.043602	1	0.025509	1	0.938887	Mnt	max binding protein
1418194_at	0	0	0	0	0	0	0	0	-1.01	-1.01	-1.11	1.01	1.25	1.01	1.14	1	1	0.688892	1	0.230867	1	0.604849	Galnt10	UDP-N-acetyl-alpha-D-galactosamine:polypeptide N-acetylgalactosaminyltransferase 10
1418195_at	0	0	0	0	0	0	0	0	-1.07	1.05	1.07	-1.1	1.06	1.03	1.22	1	0.970656	0.633364	0.672529	0.634553	1	0.109291	Galnt10	UDP-N-acetyl-alpha-D-galactosamine:polypeptide N-acetylgalactosaminyltransferase 10
1418196_at	0	0	0	0	0	0	0	0	-1	-1.09	1.17	1.09	1.04	-1	1.22	1	0.919199	0.191599	0.725586	0.757088	1	0.105361	Tep1	telomerase associated protein 1
1418198_a_at	0	0	0	0	0	0	0	0	1.11	1.07	-1.25	-1.16	1.54	-1.2	1.1	1	0.969437	0.153172	0.610868	0.00393	1	0.605136	Tm9sf1	transmembrane 9 superfamily member 1
[truncated: 17,539 more rows]
