# Supplementary material for: Modulation of hepatic PPAR expression during Ft LVS LPS-induced protection from Francisella tularensis LVS infection
Source: BMC Infect Dis. 2010 Jan 18;10:10. doi: 10.1186/1471-2334-10-10 (PMC2826305; doi:10.1186/1471-2334-10-10)
Supplement: Additional file 2 — Pathway score for the KEGG pathways. Pathway score was calculated from the gene-level fold-change in expression induced after 48 hours of LPS treatment. Fatty acid metabolism appears at the top of the list. [file 1471-2334-10-10-S2.XLS]

## Sheet: SuppTable_3
	Rank	Pathway Name	Pathway Score
	1	Fatty acid metabolism	8.66497
	2	Valine, leucine and isoleucine degradation	7.47936
	3	Bile acid biosynthesis	6.9924
	4	Complement and coagulation cascades	6.95408
	5	Ubiquitin mediated proteolysis	6.93084
	6	Adherens junction	5.53182
	7	Pantothenate and CoA biosynthesis	5.32075
	8	TGF-beta signaling pathway	5.30647
	9	Wnt signaling pathway	5.15784
	10	Proteasome	4.98454
	11	Butanoate metabolism	4.95209
	12	Parkinson's disease	4.94608
	13	Protein export	4.5709
	14	Lysine degradation	4.47072
	15	B cell receptor signaling pathway	4.10427
	16	Regulation of actin cytoskeleton	4.10242
	17	Tight junction	4.06096
	18	Riboflavin metabolism	4.04347
	19	Systemic lupus erythematosus	4.01224
	20	1- and 2-Methylnaphthalene degradation	4.00566
	21	Natural killer cell mediated cytotoxicity	3.93527
	22	Long-term potentiation	3.72763
	23	T cell receptor signaling pathway	3.69583
	24	Synthesis and degradation of ketone bodies	3.65622
	25	Fatty acid elongation in mitochondria	3.63223
	26	Renal cell carcinoma	3.55036
	27	Pyrimidine metabolism	3.53088
	28	beta-Alanine metabolism	3.50824
	29	Benzoate degradation via CoA ligation	3.46928
	30	Bisphenol A degradation	3.38526
	31	Neuroactive ligand-receptor interaction	3.35496
	32	Geraniol degradation	3.31034
	33	Linoleic acid metabolism	3.28247
	34	Long-term depression	3.27013
	35	Thiamine metabolism	3.20136
	36	p53 signaling pathway	3.17563
	37	Renin-angiotensin system	3.11545
	38	Primary immunodeficiency	3.06008
	39	Nucleotide excision repair	3.05962
	40	Purine metabolism	3.04554
	41	Folate biosynthesis	3.03077
	42	Jak-STAT signaling pathway	2.98881
	43	Drug metabolism - other enzymes	2.93601
	44	Retinol metabolism	2.92349
	45	Thyroid cancer	2.91863
	46	mTOR signaling pathway	2.91263
	47	PPAR signaling pathway	2.85794
	48	Cytokine-cytokine receptor interaction	2.8517
	49	MAPK signaling pathway	2.75621
	50	Cell adhesion molecules (CAMs)	2.75019
	51	Nitrogen metabolism	2.70771
	52	Alkaloid biosynthesis II	2.70458
	53	Colorectal cancer	2.64405
	54	Selenoamino acid metabolism	2.62021
	55	Melanoma	2.60568
	56	Inositol phosphate metabolism	2.57578
	57	Mismatch repair	2.5329
	58	Base excision repair	2.52664
	59	Tyrosine metabolism	2.48251
	60	Dentatorubropallidoluysian atrophy (DRPLA)	2.41634
	61	Amyotrophic lateral sclerosis (ALS)	2.38821
	62	3-Chloroacrylic acid degradation	2.3854
	63	Androgen and estrogen metabolism	2.37401
	64	gamma-Hexachlorocyclohexane degradation	2.34298
	65	Porphyrin and chlorophyll metabolism	2.32551
	66	Tryptophan metabolism	2.29403
	67	Limonene and pinene degradation	2.23091
	68	Regulation of autophagy	2.21846
	69	Arachidonic acid metabolism	2.19072
	70	Nicotinate and nicotinamide metabolism	2.1402
	71	ErbB signaling pathway	2.13994
	72	Prostate cancer	2.10499
	73	Leukocyte transendothelial migration	2.09742
	74	Endometrial cancer	2.07229
	75	Non-small cell lung cancer	2.06828
	76	Pancreatic cancer	2.05949
	77	Graft-versus-host disease	2.05102
	78	Melanogenesis	2.05042
	79	Alanine and aspartate metabolism	2.04626
	80	Caprolactam degradation	2.0446
	81	Allograft rejection	1.99947
	82	Glycosylphosphatidylinositol(GPI)-anchor biosynthesis	1.98665
	83	Histidine metabolism	1.96646
	84	Glioma	1.93578
	85	Type I diabetes mellitus	1.91031
	86	Focal adhesion	1.88752
	87	Homologous recombination	1.87334
	88	Biosynthesis of steroids	1.84607
	89	Chronic myeloid leukemia	1.83749
	90	Propanoate metabolism	1.80094
	91	Calcium signaling pathway	1.79255
	92	RNA polymerase	1.78709
	93	Antigen processing and presentation	1.78464
	94	N-Glycan degradation	1.76775
	95	Basal transcription factors	1.73846
	96	Autoimmune thyroid disease	1.72932
	97	Toll-like receptor signaling pathway	1.71596
	98	Bladder cancer	1.70237
	99	GnRH signaling pathway	1.64987
	100	Methionine metabolism	1.616
	101	SNARE interactions in vesicular transport	1.61325
	102	Sphingolipid metabolism	1.6012
	103	Neurodegenerative Diseases	1.59195
	104	alpha-Linolenic acid metabolism	1.52241
	105	Glycerophospholipid metabolism	1.49574
	106	N-Glycan biosynthesis	1.46088
	107	Cell Communication	1.45533
	108	Apoptosis	1.42442
	109	Small cell lung cancer	1.30699
	110	Glutamate metabolism	1.30537
	111	Cyanoamino acid metabolism	1.22882
	112	Asthma	1.22586
	113	Basal cell carcinoma	1.21536
	114	Adipocytokine signaling pathway	1.158
	115	Aminoacyl-tRNA biosynthesis	1.08203
	116	Glycosphingolipid biosynthesis - lactoseries	1.07039
	117	One carbon pool by folate	1.05824
	118	Prion disease	1.04938
	119	Acute myeloid leukemia	1.03393
	120	Ascorbate and aldarate metabolism	0.95768
	121	ABC transporters - General	0.930366
	122	VEGF signaling pathway	0.906752
	123	Starch and sucrose metabolism	0.896743
	124	Glycan structures - degradation	0.815991
	125	Axon guidance	0.779382
	126	Urea cycle and metabolism of amino groups	0.722516
	127	Glycan structures - biosynthesis 2	0.672119
	128	Phenylalanine metabolism	0.662846
	129	Hedgehog signaling pathway	0.516299
	130	Hematopoietic cell lineage	0.515376
	131	Glyoxylate and dicarboxylate metabolism	0.505659
	132	Glycosaminoglycan degradation	0.409469
	133	Olfactory transduction	0.319661
	134	Glycosphingolipid biosynthesis - neo-lactoseries	0.311168
	135	Aminosugars metabolism	0.264682
	136	Methane metabolism	0.223572
	137	Glycine, serine and threonine metabolism	0.219394
	138	Pentose and glucuronate interconversions	0.173066
	139	Pyruvate metabolism	0.142356
	140	Aminophosphonate metabolism	0.0602016
	141	Fc epsilon RI signaling pathway	0.0141392
	142	Gap junction	0.0013947
	143	Ubiquinone biosynthesis	-0.0114577
	144	Ether lipid metabolism	-0.107814
	145	Phenylalanine, tyrosine and tryptophan biosynthesis	-0.135116
	146	Valine, leucine and isoleucine biosynthesis	-0.165385
	147	Cell cycle	-0.196235
	148	Alzheimer's disease	-0.206362
	149	Cysteine metabolism	-0.283808
	150	Phosphatidylinositol signaling system	-0.358387
	151	Huntington's disease	-0.41571
	152	Circadian rhythm	-0.43224
	153	Notch signaling pathway	-0.473842
	154	Sulfur metabolism	-0.506895
	155	Metabolism of xenobiotics by cytochrome P450	-0.773002
	156	Drug metabolism - cytochrome P450	-0.788896
	157	Biosynthesis of unsaturated fatty acids	-0.822716
	158	Nucleotide sugars metabolism	-0.848962
	159	ECM-receptor interaction	-0.958053
	160	Arginine and proline metabolism	-1.01814
	161	Ribosome	-1.11256
	162	O-Glycan biosynthesis	-1.14575
	163	Insulin signaling pathway	-1.24136
	164	Type II diabetes mellitus	-1.34826
	165	Citrate cycle (TCA cycle)	-1.36674
	166	Chondroitin sulfate biosynthesis	-1.48869
	167	Glycan structures - biosynthesis 1	-1.50108
	168	Glycosphingolipid biosynthesis - ganglioseries	-1.50503
	169	Fructose and mannose metabolism	-1.55188
	170	Taste transduction	-1.70049
	171	Heparan sulfate biosynthesis	-1.76616
	172	Glycerolipid metabolism	-2.12978
	173	Reductive carboxylate cycle (CO2 fixation)	-2.64875
	174	Galactose metabolism	-2.98987
	175	Streptomycin biosynthesis	-3.00929
	176	Glycolysis / Gluconeogenesis	-3.14525
	177	DNA replication	-3.19089
	178	Glutathione metabolism	-3.64348
	179	Oxidative phosphorylation	-4.06945
	180	Maturity onset diabetes of the young	-4.15656
	181	Pentose phosphate pathway	-5.03844
	182	Carbon fixation	-5.58792
	Supplementary Table 3. Pathway score for the KEGG pathways. Pathway score was calculated from the gene-level fold-change in expression induced after 48 hours of LPS treatment. Fatty acid metabolism appears at the top of the list.
